# Supplementary material for: Affinity Purification of NF1 Protein–Protein Interactors Identifies Keratins and Neurofibromin Itself as Binding Partners
Source: Genes (Basel). 2019 Aug 28;10(9):650. doi: 10.3390/genes10090650 (PMC6770187; doi:10.3390/genes10090650)
Supplement: Supplementary file 1 [file genes-10-00650-s001.zip]

Archive with 2 entries (1 files):
- genes-557461-supplementary/
- genes-557461-supplementary/genes-557461-supplementary.xlsx
