# Supplementary material for: Affinity Purification of NF1 Protein–Protein Interactors Identifies Keratins and Neurofibromin Itself as Binding Partners
Source: Genes (Basel). 2019 Aug 28;10(9):650. doi: 10.3390/genes10090650 (PMC6770187; doi:10.3390/genes10090650)
Supplement: Supplementary file 1 [file genes-10-00650-s001.zip › genes-557461-supplementary/genes-557461-supplementary.xlsx]

## Sheet: Total spectrum count
2.1_3.29_4.11_4.18_HEK combined mNF1 061219, Samples report created on 06/12/2019
Total spectrum count
	Database Set: 1 Database
		Database Name: the mjdb_human2-mNf1-20190301 database
			Taxonomy: All Entries
			Number of Proteins: 24327
	Search Engine Set: 1 Search Engine
		Search Engine: Sequest
			Version: 27, rev. 12
			Samples: All Samples
			Fragment Tolerance: 0.00 Da (Monoisotopic)
			Parent Tolerance: 0.013 Da (Monoisotopic) (Mudpit_jm_20190411_Wallis_HEK_WT_2, Mudpit_jm_20190426_Wallis_HEK_293b_EV_bait), 0.015 Da (Monoisotopic) (Mudpit_jm_20190219_Wallis_bait_CSRD_40kDa), 0.017 Da (Monoisotopic) (Mudpit_jm_20190219_Wallis_bait_delM992, Mudpit_jm_20190219_Wallis_bait_GRD37kDa), 0.017 Da (Monoisotopic) (Mudpit_jm_20190219_Wallis_bait_EV, Mudpit_jm_20190219_Wallis_bait_GRD37kDa…
			Fixed Modifications: +1000002 on X (X)
			Variable Modifications: +16 on M (Oxidation), +57 on C (Carbamidomethyl)
			Database: the mjdb_human2-mNf1-20190301 database (unknown version, 24327 entries)
			Digestion Enzyme: Trypsin
			Max Missed Cleavages: 5
			Probability Model:
				Mudpit_jm_20190219_Wallis_bait_EV: Peptide Prophet with Delta Mass Correction (No decoys found) [all charge states]
				Mudpit_jm_20190219_Wallis_bait_WT: Peptide Prophet with Delta Mass Correction (No decoys found) [all charge states]
				Mudpit_jm_20190219_Wallis_bait_G848R: Peptide Prophet with Delta Mass Correction (No decoys found) [all charge states]
				Mudpit_jm_20190219_Wallis_bait_delM992: Peptide Prophet with Delta Mass Correction (No decoys found) [all charge states]
				Mudpit_jm_20190219_Wallis_bait_GRD37kDa: Peptide Prophet with Delta Mass Correction (No decoys found) [all charge states]
				Mudpit_jm_20190219_Wallis_bait_CSRD_40kDa: Peptide Prophet with Delta Mass Correction (No decoys found) [all charge states]
				Mudpit_jm_20190411_Wallis_HEK_EV_2: Peptide Prophet with Delta Mass Correction (No decoys found) [all charge states]
				Mudpit_jm_20190411_Wallis_HEK_WT_2: Peptide Prophet with Delta Mass Correction (No decoys found) [all charge states]
				Mudpit_jm_20190426_Wallis_HEK_293b_WT_bait: Peptide Prophet with Delta Mass Correction (No decoys found) [all charge states]
				Mudpit_jm_20190426_Wallis_HEK_293b_EV_bait: Peptide Prophet with Delta Mass Correction (No decoys found) [all charge states]
				Mudpit_jm_20190426_Wallis_HEK_293c_WT_bait: Peptide Prophet with Delta Mass Correction (No decoys found) [all charge states]
				Mudpit_jm_20190426_Wallis_HEK_293c_EV_bait: Peptide Prophet with Delta Mass Correction (No decoys found) [all charge states]
	Scaffold: Version: Scaffold_4.8.9
		Modification Metadata Set: 2334 modifications
			Source: C:\Program Files\Scaffold 4\parameters\unimod.xml
			Comment:
		Protein Grouping Strategy: Experiment-wide grouping with binary peptide-protein weights
		Peptide Thresholds: 80.0% minimum
		Protein Thresholds: 99.0% minimum and 2 peptides minimum
		Peptide FDR: 2.8% (Prophet)
		Protein FDR: 0.0% (Prophet)
		GO Annotation Source(s):
		Alternate ID Source(s):
Identified Proteins (817)	Taxonomy	RepID	Accession Number	Molecular Weight	EV_2/1/19	EV_3/29/19	EV_4/11/19	EV_4/18/19	WT_2/1/19	WT_3/29/19	WT_4/11/19	WT_4/18/19
10 kDa heat shock protein, mitochondrial	Eutheria	CH10_HUMAN	P61604	11 kDa	1	0	5	3	2	5	5	4
116 kDa U5 small nuclear ribonucleoprotein component	Homininae	U5S1_HUMAN	Q15029 (+1)	109 kDa	1	0	0	3	0	0	2	2
14-3-3 protein beta/alpha	Amniota	1433B_HUMAN	P31946	28 kDa	7	1	0	5	9	4	2	0
14-3-3 protein epsilon	Amniota	1433E_HUMAN	P62258	29 kDa	11	0	7	10	16	3	5	1
14-3-3 protein eta	Simiiformes	1433F_HUMAN	Q04917	28 kDa	0	0	3	0	0	0	2	0
14-3-3 protein gamma	Amniota	1433G_HUMAN	P61981	28 kDa	5	1	0	4	6	2	0	0
14-3-3 protein theta	Theria	1433T_HUMAN	P27348	28 kDa	6	1	0	11	4	1	0	2
14-3-3 protein zeta/delta	Amniota	1433Z_HUMAN	P63104	28 kDa	4	0	2	8	9	0	2	0
182 kDa tankyrase-1-binding protein	Homo sapiens	TB182_HUMAN	Q9C0C2	182 kDa	0	1	0	0	0	0	0	0
26S protease regulatory subunit 4	Tetrapoda	PRS4_HUMAN	P62191	49 kDa	3	1	2	2	2	0	2	0
26S protease regulatory subunit 6A	Homo sapiens	PRS6A_HUMAN	P17980	49 kDa	2	0	0	1	1	0	0	0
26S protease regulatory subunit 6B	Eutheria	PRS6B_HUMAN	P43686	47 kDa	6	2	0	2	2	0	0	2
26S protease regulatory subunit 7	Eutheria	PRS7_HUMAN	P35998	49 kDa	2	0	2	1	0	0	0	3
26S protease regulatory subunit 8	Boreoeutheria	PRS8_HUMAN	P62195	46 kDa	5	2	0	5	6	2	3	2
26S proteasome non-ATPase regulatory subunit 1	Homo sapiens	PSMD1_HUMAN	Q99460	106 kDa	1	0	0	2	2	0	0	1
26S proteasome non-ATPase regulatory subunit 11	Boreoeutheria	PSD11_HUMAN	O00231	47 kDa	2	0	0	0	0	0	0	1
26S proteasome non-ATPase regulatory subunit 12	Catarrhini	PSD12_HUMAN	O00232	53 kDa	3	0	0	3	2	0	1	0
26S proteasome non-ATPase regulatory subunit 2	Homininae	PSMD2_HUMAN	Q13200	100 kDa	1	1	2	0	0	0	0	1
26S proteasome non-ATPase regulatory subunit 3	Homo sapiens	PSMD3_HUMAN	O43242 (+1)	61 kDa	3	1	0	2	0	0	0	2
26S proteasome non-ATPase regulatory subunit 4	Simiiformes	PSMD4_HUMAN	P55036	41 kDa	0	0	1	0	1	0	0	2
26S proteasome non-ATPase regulatory subunit 7	Hominoidea	PSMD7_HUMAN	P51665	37 kDa	2	0	0	2	1	0	0	1
26S proteasome non-ATPase regulatory subunit 9	Homo sapiens	PSMD9_HUMAN	O00233	25 kDa	2	0	0	0	1	0	0	0
28S ribosomal protein S23, mitochondrial	Homo sapiens	RT23_HUMAN	Q9Y3D9	22 kDa	0	0	0	0	0	0	0	0
3_Tag_Mouse_Nf1			W00001	323 kDa	9	0	3	0	482	308	391	323	< Bait protein
39S ribosomal protein L46, mitochondrial	Homo sapiens	RM46_HUMAN	Q9H2W6	32 kDa	1	0	0	0	1	0	0	0
3-hydroxyacyl-CoA dehydrogenase type-2	Homininae	HCD2_HUMAN	Q99714	27 kDa	0	0	0	0	0	0	0	0
40S ribosomal protein S10	Amniota	RS10_HUMAN	P46783	19 kDa	10	8	7	2	1	10	5	4
40S ribosomal protein S12	Mammalia	RS12_HUMAN	P25398	15 kDa	7	0	4	7	4	4	5	5
40S ribosomal protein S13	Euteleostomi	RS13_HUMAN	P62277	17 kDa	0	0	1	3	2	0	2	3
40S ribosomal protein S14	Euteleostomi	RS14_HUMAN	P62263	16 kDa	10	2	4	4	4	2	2	4
40S ribosomal protein S15	Amniota	RS15_HUMAN	P62841	17 kDa	2	0	0	3	0	1	0	0
40S ribosomal protein S15a	Theria	RS15A_HUMAN	P62244	15 kDa	4	0	4	0	2	0	1	5
40S ribosomal protein S16	Theria	RS16_HUMAN	P62249	16 kDa	14	3	2	5	5	3	3	1
40S ribosomal protein S17-like	Simiiformes	RS17L_HUMAN	P0CW22	16 kDa	3	1	2	7	5	2	0	0
40S ribosomal protein S18	Amniota	RS18_HUMAN	P62269	18 kDa	15	2	10	7	13	7	14	11
40S ribosomal protein S19	Amniota	RS19_HUMAN	P39019	16 kDa	16	1	9	9	8	5	3	13
40S ribosomal protein S2	Catarrhini	RS2_HUMAN	P15880	31 kDa	2	0	0	0	2	0	1	0
40S ribosomal protein S20	Boreoeutheria	RS20_HUMAN	P60866	13 kDa	11	2	6	8	9	5	3	7
40S ribosomal protein S23	Sarcopterygii	RS23_HUMAN	P62266	16 kDa	4	1	1	1	2	2	1	1
40S ribosomal protein S24	Euarchontoglires	RS24_HUMAN	P62847	15 kDa	1	0	0	0	0	0	0	0
40S ribosomal protein S25	Amniota	RS25_HUMAN	P62851	14 kDa	5	3	4	0	5	4	4	0
40S ribosomal protein S26	Boreoeutheria	RS26_HUMAN	P62854	13 kDa	4	0	0	4	1	0	1	0
40S ribosomal protein S27	Euteleostomi	RS27_HUMAN	P42677	9 kDa	4	0	1	0	3	0	3	2
40S ribosomal protein S28	Amniota	RS28_HUMAN	P62857	8 kDa	0	0	3	3	2	5	0	4
40S ribosomal protein S29	Tetrapoda	RS29_HUMAN	P62273	7 kDa	6	2	5	3	2	2	3	2
40S ribosomal protein S3	Boreoeutheria	RS3_HUMAN	P23396	27 kDa	11	2	9	5	13	4	6	3
40S ribosomal protein S3a	Amniota	RS3A_HUMAN	P61247	30 kDa	10	3	4	3	7	3	7	7
40S ribosomal protein S4, X isoform	Boreoeutheria	RS4X_HUMAN	P62701	30 kDa	14	1	17	8	19	3	15	28
40S ribosomal protein S5	Theria	RS5_HUMAN	P46782	23 kDa	0	0	1	0	1	0	1	1
40S ribosomal protein S6	Boreoeutheria	RS6_HUMAN	P62753	29 kDa	7	1	2	2	3	0	1	1
40S ribosomal protein S7	Tetrapoda	RS7_HUMAN	P62081	22 kDa	4	1	2	1	3	3	3	2
40S ribosomal protein S8	Boreoeutheria	RS8_HUMAN	P62241	24 kDa	3	0	0	1	3	2	2	4
40S ribosomal protein SA	Hominoidea	RSSA_HUMAN	P08865	33 kDa	4	1	0	6	1	0	1	0
5'-3' exoribonuclease 1	Homo sapiens	XRN1_HUMAN	Q8IZH2	194 kDa	2	0	1	0	0	0	0	0
5'-3' exoribonuclease 2	Homo sapiens	XRN2_HUMAN	Q9H0D6	109 kDa	2	5	1	2	4	0	2	2
60 kDa heat shock protein, mitochondrial	Homo sapiens	CH60_HUMAN	P10809	61 kDa	29	28	27	38	33	26	39	43
60S acidic ribosomal protein P0	Hominidae	RLA0_HUMAN	P05388	34 kDa	9	2	1	7	5	5	5	3
60S acidic ribosomal protein P2	Boreoeutheria	RLA2_HUMAN	P05387	12 kDa	4	0	2	7	7	5	4	4
60S ribosomal protein L10	Eutheria	RL10_HUMAN	P27635	25 kDa	3	0	1	0	3	2	0	0
60S ribosomal protein L10a	Boreoeutheria	RL10A_HUMAN	P62906	25 kDa	2	0	0	2	1	0	2	1
60S ribosomal protein L12	Boreoeutheria	RL12_HUMAN	P30050	18 kDa	3	2	3	3	0	2	3	0
60S ribosomal protein L13	Homo sapiens	RL13_HUMAN	P26373	24 kDa	9	2	3	1	8	6	4	1
60S ribosomal protein L13a	Boreoeutheria	RL13A_HUMAN	P40429	24 kDa	1	0	0	0	0	0	0	0
60S ribosomal protein L17	Amniota	RL17_HUMAN	P18621	21 kDa	3	0	0	0	3	3	1	3
60S ribosomal protein L18	Catarrhini	RL18_HUMAN	Q07020	22 kDa	0	0	0	0	0	0	3	0
60S ribosomal protein L23	Euteleostomi	RL23_HUMAN	P62829	15 kDa	11	1	14	4	9	1	4	4
60S ribosomal protein L23a	Amniota	RL23A_HUMAN	P62750	18 kDa	4	0	2	1	1	1	0	3
60S ribosomal protein L24	Eutheria	RL24_HUMAN	P83731	18 kDa	0	0	2	3	0	0	1	0
60S ribosomal protein L26	Amniota	RL26_HUMAN	P61254 (+1)	17 kDa	0	0	0	2	0	0	1	0
60S ribosomal protein L27a	Hominoidea	RL27A_HUMAN	P46776	17 kDa	2	0	1	2	4	2	2	2
60S ribosomal protein L28	Catarrhini	RL28_HUMAN	P46779	16 kDa	0	1	0	0	0	0	0	0
60S ribosomal protein L29	Homo sapiens	RL29_HUMAN	P47914 (+1)	18 kDa	1	1	1	3	5	3	1	3
60S ribosomal protein L3	Catarrhini	RL3_HUMAN	P39023	46 kDa	3	0	2	2	1	1	0	0
60S ribosomal protein L30	Eutheria	RL30_HUMAN	P62888	13 kDa	5	0	0	2	0	0	3	3
60S ribosomal protein L35a	Boreoeutheria	RL35A_HUMAN	P18077	13 kDa	1	0	1	3	2	1	0	2
60S ribosomal protein L37a	Euteleostomi	RL37A_HUMAN	P61513	10 kDa	2	4	3	1	2	1	5	5
60S ribosomal protein L38	Euteleostomi	RL38_HUMAN	P63173	8 kDa	1	0	7	4	2	7	6	5
60S ribosomal protein L4	Homo sapiens	RL4_HUMAN	P36578	48 kDa	6	1	1	1	4	2	3	2
60S ribosomal protein L5	Catarrhini	RL5_HUMAN	P46777	34 kDa	1	0	0	2	1	0	1	0
60S ribosomal protein L7	Homininae	RL7_HUMAN	P18124	29 kDa	0	0	0	1	1	0	0	0
60S ribosomal protein L7a	Boreoeutheria	RL7A_HUMAN	P62424	30 kDa	1	0	0	0	0	0	1	0
60S ribosomal protein L8	Boreoeutheria	RL8_HUMAN	P62917	28 kDa	3	0	2	1	1	0	0	0
6-phosphogluconolactonase	Homo sapiens	6PGL_HUMAN	O95336	28 kDa	0	0	0	0	3	0	0	0
78 kDa glucose-regulated protein	Catarrhini	GRP78_HUMAN	P11021	72 kDa	14	10	5	11	18	9	6	17
A disintegrin and metalloproteinase with thrombospondin motifs 12	Homo sapiens	ATS12_HUMAN	P58397	178 kDa	0	1	0	2	0	0	0	0
A disintegrin and metalloproteinase with thrombospondin motifs 2	Homo sapiens	ATS2_HUMAN	O95450	135 kDa	0	0	0	0	1	0	2	0
Acetyl-CoA carboxylase 1	Homo sapiens	ACACA_HUMAN	Q13085	266 kDa	0	0	0	0	2	0	0	0
Actin, alpha cardiac muscle 1	Euteleostomi	ACTC_HUMAN	P68032	42 kDa	27	11	0	15	39	15	0	11
Actin, cytoplasmic 1	Amniota	ACTB_HUMAN	P60709 (+1)	42 kDa	31	21	9	20	45	24	17	13
Activator of 90 kDa heat shock protein ATPase homolog 1	Homininae	AHSA1_HUMAN	O95433	38 kDa	0	1	3	3	0	0	1	1
Adaptor-related protein complex 1, gamma 1 subunit	Homo sapiens	Q8IY97_HUMAN	Q8IY97	92 kDa	0	0	0	0	0	0	0	1
Adenosylhomocysteinase	Homininae	SAHH_HUMAN	P23526	48 kDa	0	0	0	3	0	0	0	1
Adenylate kinase 2, mitochondrial	Catarrhini	KAD2_HUMAN	P54819	26 kDa	1	0	0	0	4	0	0	0
Adenylyl cyclase-associated protein 1	Homo sapiens	CAP1_HUMAN	Q01518	52 kDa	1	0	2	3	2	1	1	0
ADP-ribosylation factor 3	Euteleostomi	ARF3_HUMAN	P61204 (+1)	21 kDa	4	3	17	12	4	4	8	7
ADP-ribosylation factor 5	Eutheria	ARF5_HUMAN	P84085	21 kDa	0	0	13	0	0	0	0	0
ADP-ribosylation factor GTPase-activating protein 1	Homo sapiens	ARFG1_HUMAN	Q8N6T3	45 kDa	7	1	2	6	5	0	7	1
ADP-ribosylation factor GTPase-activating protein 2	Homininae	ARFG2_HUMAN	Q8N6H7	57 kDa	3	0	1	0	0	0	3	0
ADP-ribosylation factor GTPase-activating protein 3	Homo sapiens	ARFG3_HUMAN	Q9NP61	57 kDa	0	0	0	0	0	0	0	0
ADP-ribosylation factor-like protein 1	Catarrhini	ARL1_HUMAN	P40616	20 kDa	0	0	4	0	0	0	1	0
ADP-sugar pyrophosphatase	Homo sapiens	NUDT5_HUMAN	Q9UKK9	24 kDa	3	2	0	0	1	0	0	0
A-kinase anchor protein 12	Homo sapiens	AKA12_HUMAN	Q02952	191 kDa	6	3	0	0	3	1	0	0
Alpha thalassemia/mental retardation syndrome X-linked	Homo sapiens	A4LAA3_HUMAN	A4LAA3 (+1)	283 kDa	4	0	0	1	0	0	0	0
Alpha-actinin-4	Catarrhini	ACTN4_HUMAN	O43707	105 kDa	1	1	1	5	3	2	1	0
Alpha-enolase	Hominidae	ENOA_HUMAN	P06733	47 kDa	13	8	3	21	26	10	9	2
Alpha-globin transcription factor CP2	Simiiformes	TFCP2_HUMAN	Q12800	57 kDa	0	0	0	0	1	0	0	0
Amyloid-like protein 1	Homo sapiens	APLP1_HUMAN	P51693	72 kDa	0	0	0	0	0	0	0	0
Ankyrin repeat and KH domain-containing protein 1	Homo sapiens	ANKH1_HUMAN	Q8IWZ3	269 kDa	7	1	3	2	2	2	0	5
Ankyrin repeat domain-containing protein 17	Homininae	ANR17_HUMAN	O75179	274 kDa	0	0	4	2	0	0	0	3
Annexin	Homo sapiens	V9HW65_HUMAN	V9HW65	39 kDa	3	1	1	2	4	1	0	0
Annexin A1	Homininae	ANXA1_HUMAN	P04083	39 kDa	1	0	0	1	2	0	0	0
Annexin A11	Homininae	ANX11_HUMAN	P50995	54 kDa	0	2	1	1	3	0	1	0
Annexin A5	Homininae	ANXA5_HUMAN	P08758	36 kDa	1	0	0	1	3	0	0	0
Antigen KI-67	Homo sapiens	KI67_HUMAN	P46013	359 kDa	0	0	0	0	0	0	0	0
AP-1 complex subunit beta-1	Homo sapiens	AP1B1_HUMAN	Q10567	105 kDa	2	0	0	0	0	1	0	0
AP-2 complex subunit beta	Euarchontoglires	AP2B1_HUMAN	P63010	105 kDa	0	1	2	2	1	0	2	2
AP-3 complex subunit beta-1	Homininae	AP3B1_HUMAN	O00203	121 kDa	3	0	0	1	1	0	0	0
AP-3 complex subunit delta-1	Homo sapiens	AP3D1_HUMAN	O14617	130 kDa	0	1	0	0	0	0	0	0
AP-3 complex subunit sigma-1	Amniota	AP3S1_HUMAN	Q92572	22 kDa	1	0	0	1	0	0	0	0
Apoptosis inhibitor 5	Simiiformes	API5_HUMAN	Q9BZZ5	59 kDa	0	0	0	3	1	0	1	1
Archain 1, isoform CRA_a	Homo sapiens	B0YIW6_HUMAN	B0YIW6 (+1)	62 kDa	0	0	0	3	0	0	0	1
Aryl hydrocarbon receptor interacting protein	Homininae	G9I2H4_HUMAN	G9I2H4	38 kDa	4	0	1	1	0	0	0	2
Aspartate--tRNA ligase, cytoplasmic	Homo sapiens	SYDC_HUMAN	P14868	57 kDa	1	0	2	2	1	0	0	5
Ataxin-10	Homo sapiens	ATX10_HUMAN	Q9UBB4	53 kDa	3	0	3	3	1	0	2	3
Ataxin-2-like protein	Homo sapiens	ATX2L_HUMAN	Q8WWM7	113 kDa	3	1	3	3	5	1	0	4
ATP synthase subunit alpha, mitochondrial	Homininae	ATPA_HUMAN	P25705	60 kDa	6	10	4	5	4	7	6	5
ATP synthase subunit beta, mitochondrial	Homo sapiens	ATPB_HUMAN	P06576	57 kDa	5	1	0	5	1	0	0	0
ATP-binding cassette sub-family F member 1	Homo sapiens	ABCF1_HUMAN	Q8NE71	96 kDa	2	0	0	0	2	0	1	0
ATP-binding cassette sub-family G member 5	Homo sapiens	ABCG5_HUMAN	Q9H222	73 kDa	0	0	0	0	0	0	0	0
ATP-citrate synthase	Homo sapiens	ACLY_HUMAN	P53396	121 kDa	1	1	0	1	0	0	2	1
ATP-dependent 6-phosphofructokinase, liver type	Homininae	PFKAL_HUMAN	P17858	85 kDa	0	0	0	0	3	0	0	0
ATP-dependent 6-phosphofructokinase, platelet type	Homo sapiens	PFKAP_HUMAN	Q01813	86 kDa	4	0	4	2	12	0	5	6
ATP-dependent RNA helicase A	Homininae	DHX9_HUMAN	Q08211	141 kDa	2	0	2	11	5	2	0	0
ATP-dependent RNA helicase DDX1	Hominidae	DDX1_HUMAN	Q92499	82 kDa	1	0	0	0	2	0	0	0
ATP-dependent RNA helicase DDX3X	Boreoeutheria	DDX3X_HUMAN	O00571	73 kDa	4	2	1	9	4	0	3	15
ATP-dependent RNA helicase DDX42	Homo sapiens	DDX42_HUMAN	Q86XP3	103 kDa	4	1	1	0	7	0	1	4
AT-rich interactive domain-containing protein 3A	Homo sapiens	ARI3A_HUMAN	Q99856	63 kDa	0	0	0	0	0	0	0	0
BAG family molecular chaperone regulator 2	Homininae	BAG2_HUMAN	O95816	24 kDa	0	0	0	0	0	1	1	0
Beta-arrestin-2	Hominoidea	ARRB2_HUMAN	P32121	46 kDa	3	2	2	0	6	6	4	2
Bifunctional glutamate/proline--tRNA ligase	Homo sapiens	SYEP_HUMAN	P07814	171 kDa	7	5	5	7	5	3	0	3
Bifunctional purine biosynthesis protein PURH	Homininae	PUR9_HUMAN	P31939	65 kDa	0	2	0	0	0	0	0	0
BolA-like protein 2	Homo sapiens	BOLA2_HUMAN	Q9H3K6	10 kDa	1	0	1	4	1	4	1	3
Bromodomain-containing protein 2	Homo sapiens	BRD2_HUMAN	P25440 (+1)	88 kDa	0	0	0	0	0	0	0	2
Bromodomain-containing protein 4	Homo sapiens	BRD4_HUMAN	O60885	152 kDa	2	0	0	2	0	0	0	2
BUB3-interacting and GLEBS motif-containing protein ZNF207	Simiiformes	ZN207_HUMAN	O43670	51 kDa	0	3	0	0	0	0	0	0
Bystin	Homininae	BYST_HUMAN	Q13895	50 kDa	1	0	0	0	2	0	1	0
C-1-tetrahydrofolate synthase, cytoplasmic	Homo sapiens	C1TC_HUMAN	P11586	102 kDa	10	8	3	7	6	8	12	13
CAD protein	Homo sapiens	PYR1_HUMAN	P27708	243 kDa	6	3	2	3	3	2	1	3
Calcium homeostasis endoplasmic reticulum protein	Homo sapiens	CHERP_HUMAN	Q8IWX8	104 kDa	6	10	7	4	8	3	2	1
Calcyclin-binding protein	Hominidae	CYBP_HUMAN	Q9HB71	26 kDa	8	0	0	0	5	0	0	1
Calnexin	Homo sapiens	CALX_HUMAN	P27824	68 kDa	0	0	0	1	0	0	1	0
Calpain small subunit 1	Catarrhini	CPNS1_HUMAN	P04632	28 kDa	6	1	1	2	6	2	3	3
Calpain-2 catalytic subunit	Homo sapiens	CAN2_HUMAN	P17655	80 kDa	1	0	0	1	3	0	0	1
Calponin-3	Homo sapiens	CNN3_HUMAN	Q15417	36 kDa	10	2	0	0	6	1	0	1
Calumenin	Catarrhini	CALU_HUMAN	O43852	37 kDa	2	0	0	2	0	0	4	1
cAMP-dependent protein kinase type I-alpha regulatory subunit	Hominoidea	KAP0_HUMAN	P10644	43 kDa	1	0	0	0	0	0	0	0
Cancer-related nucleoside-triphosphatase	Homininae	NTPCR_HUMAN	Q9BSD7	21 kDa	2	0	0	0	0	0	0	0
Caprin-1	Catarrhini	CAPR1_HUMAN	Q14444	78 kDa	9	3	4	0	8	6	2	2
Carbonyl reductase [NADPH] 1	Homininae	CBR1_HUMAN	P16152	30 kDa	2	0	0	1	2	0	0	0
Cartilage intermediate layer protein 1	Homo sapiens	CILP1_HUMAN	O75339	133 kDa	1	0	0	0	0	0	0	2
Casein kinase I isoform epsilon	Catarrhini	KC1E_HUMAN	P49674	47 kDa	1	0	3	1	2	0	1	1
Catenin alpha-1	Homo sapiens	CTNA1_HUMAN	P35221	100 kDa	0	0	0	0	0	0	0	0
Cathepsin Z	Euarchontoglires	CATZ_HUMAN	Q9UBR2	34 kDa	0	0	0	0	0	0	0	0
CCDC43 protein	Homo sapiens	Q86WV7_HUMAN	Q86WV7 (+1)	26 kDa	0	0	0	2	0	0	0	2
CCR4-NOT transcription complex subunit 1	Homininae	CNOT1_HUMAN	A5YKK6	267 kDa	4	0	6	4	2	1	0	4
CDKN2A-interacting protein	Homininae	CARF_HUMAN	Q9NXV6	61 kDa	2	0	2	3	8	0	0	0
Cell cycle and apoptosis regulator protein 2	Homo sapiens	CCAR2_HUMAN	Q8N163	103 kDa	7	1	3	3	6	1	4	2
Cell differentiation protein RCD1 homolog	Hominoidea	RCD1_HUMAN	Q92600	34 kDa	1	0	0	0	0	0	0	0
Cell division cycle and apoptosis regulator protein 1	Homo sapiens	CCAR1_HUMAN	Q8IX12	133 kDa	1	3	1	2	0	1	1	2
Cell growth-inhibiting protein 34	Homo sapiens	Q08ES8_HUMAN	Q08ES8	20 kDa	1	1	2	2	1	2	4	2
Centromere protein F	Homo sapiens	CENPF_HUMAN	P49454	368 kDa	1	0	0	2	0	0	0	0
Centrosomal protein 170kDa	Homo sapiens	B2RTS4_HUMAN	B2RTS4 (+1)	165 kDa	1	1	4	1	1	0	0	0
CGG triplet repeat-binding protein 1	Boreoeutheria	CGBP1_HUMAN	Q9UFW8	19 kDa	0	0	0	2	0	0	0	1
Charged multivesicular body protein 2a	Eutheria	CHM2A_HUMAN	O43633	25 kDa	0	0	0	0	1	0	0	0
Charged multivesicular body protein 2b	Hominidae	CHM2B_HUMAN	Q9UQN3	24 kDa	3	0	0	0	1	0	0	0
Charged multivesicular body protein 4a	Homo sapiens	CHM4A_HUMAN	Q9BY43	25 kDa	1	0	0	0	0	0	0	0
Charged multivesicular body protein 4b	Simiiformes	CHM4B_HUMAN	Q9H444	25 kDa	3	0	2	0	1	2	1	1
Charged multivesicular body protein 4c	Homo sapiens	CHM4C_HUMAN	Q96CF2	26 kDa	0	0	0	0	0	0	0	1
Charged multivesicular body protein 5	Catarrhini	CHMP5_HUMAN	Q9NZZ3	25 kDa	0	0	0	0	0	0	0	0
Chloride intracellular channel protein 1	Homininae	CLIC1_HUMAN	O00299	27 kDa	1	0	0	0	1	0	0	0
Chromodomain-helicase-DNA-binding protein 8	Homo sapiens	CHD8_HUMAN	Q9HCK8	291 kDa	1	0	0	0	1	0	0	0
Cisplatin resistance-associated overexpressed protein, isoform CRA_b	Homininae	J3KPP4_HUMAN	J3KPP4	58 kDa	1	0	3	2	3	0	1	1
C-Jun-amino-terminal kinase-interacting protein 4	Homo sapiens	JIP4_HUMAN	O60271	146 kDa	0	1	2	4	3	0	1	2
Clathrin heavy chain 1	Boreoeutheria	CLH1_HUMAN	Q00610	192 kDa	18	10	3	14	15	17	0	2
Clathrin interactor 1	Homininae	EPN4_HUMAN	Q14677	68 kDa	8	8	4	5	14	4	3	8
CLE	Homo sapiens	Q5RLJ0_HUMAN	Q5RLJ0 (+1)	28 kDa	5	0	0	2	2	0	0	0
Cleavage and polyadenylation specificity factor subunit 4	Simiiformes	CPSF4_HUMAN	O95639	30 kDa	1	0	0	0	0	0	0	0
Cleavage and polyadenylation specificity factor subunit 5	Boreoeutheria	CPSF5_HUMAN	O43809	26 kDa	4	0	0	0	4	0	0	0
Cleavage and polyadenylation-specificity factor subunit 6	Homo sapiens	F8WJN3_HUMAN	F8WJN3	52 kDa	0	0	0	2	3	0	0	3
Cleavage stimulation factor subunit 2	Homininae	CSTF2_HUMAN	P33240	61 kDa	1	0	0	0	0	0	0	0
CLIP-associating protein 1	Homo sapiens	CLAP1_HUMAN	Q7Z460	169 kDa	0	0	1	1	1	0	0	1
Coatomer subunit alpha	Homo sapiens	COPA_HUMAN	P53621	138 kDa	3	1	0	0	1	2	0	0
Coatomer subunit beta	Homo sapiens	COPB_HUMAN	P53618	107 kDa	0	1	0	1	1	0	0	1
Coatomer subunit beta'	Homo sapiens	COPB2_HUMAN	P35606	102 kDa	1	0	0	0	3	1	0	0
Coatomer subunit gamma-1	Catarrhini	COPG1_HUMAN	Q9Y678	98 kDa	0	0	0	0	2	0	0	0
Coiled-coil and C2 domain-containing protein 1A	Homo sapiens	C2D1A_HUMAN	Q6P1N0	104 kDa	1	0	2	2	2	0	1	3
Coiled-coil domain-containing protein 124	Hominidae	CC124_HUMAN	Q96CT7	26 kDa	2	0	0	0	0	0	0	0
Complement component 1 Q subcomponent-binding protein, mitochondrial	Homo sapiens	C1QBP_HUMAN	Q07021	31 kDa	0	0	0	2	0	0	0	0
Conserved oligomeric Golgi complex subunit 5	Homo sapiens	COG5_HUMAN	Q9UP83	93 kDa	0	0	0	0	0	0	0	2
COP9 signalosome complex subunit 1	Homo sapiens	CSN1_HUMAN	Q13098	56 kDa	0	0	2	1	0	0	0	2
COP9 signalosome complex subunit 4	Boreoeutheria	CSN4_HUMAN	Q9BT78	46 kDa	1	0	0	1	0	0	0	0
COP9 signalosome complex subunit 5	Boreoeutheria	CSN5_HUMAN	Q92905	38 kDa	4	0	0	0	2	0	0	0
COP9 signalosome complex subunit 6	Homininae	CSN6_HUMAN	Q7L5N1	36 kDa	4	0	0	0	1	0	0	0
CREB-binding protein	Homo sapiens	CBP_HUMAN	Q92793	265 kDa	0	0	0	0	0	0	0	1
Cullin 4B, isoform CRA_e	Catarrhini	K4DI93_HUMAN	K4DI93 (+1)	103 kDa	0	0	0	1	1	0	0	3
Cullin-9	Homo sapiens	CUL9_HUMAN	Q8IWT3	281 kDa	0	0	0	0	0	0	0	0
Cullin-associated NEDD8-dissociated protein 1	Boreoeutheria	CAND1_HUMAN	Q86VP6	136 kDa	0	1	0	4	1	0	0	0
Cyclin-dependent kinase 1	Catarrhini	CDK1_HUMAN	P06493	34 kDa	4	1	0	1	2	0	0	0
Cyclin-dependent kinase 9	Catarrhini	CDK9_HUMAN	P50750	43 kDa	2	0	3	2	0	0	0	1
Cyclin-G-associated kinase	Homo sapiens	GAK_HUMAN	O14976	143 kDa	2	0	0	0	0	1	0	0
Cyclin-T1	Homo sapiens	CCNT1_HUMAN	O60563	81 kDa	0	0	0	0	0	0	0	0
Cytoplasmic dynein 1 heavy chain 1	Hominoidea	DYHC1_HUMAN	Q14204	532 kDa	18	8	10	16	9	9	2	11
Cytoplasmic dynein 1 light intermediate chain 1	Homininae	DC1L1_HUMAN	Q9Y6G9	57 kDa	0	0	0	0	0	0	0	1
Cytoskeleton-associated protein 5	Homo sapiens	CKAP5_HUMAN	Q14008	226 kDa	6	1	8	6	3	0	4	9
D-3-phosphoglycerate dehydrogenase	Homo sapiens	SERA_HUMAN	O43175	57 kDa	4	2	3	4	3	2	2	7
DAZ-associated protein 1	Catarrhini	DAZP1_HUMAN	Q96EP5	43 kDa	1	0	0	0	0	0	0	0
DBIRD complex subunit ZNF326	Homo sapiens	ZN326_HUMAN	Q5BKZ1	66 kDa	0	0	0	0	1	0	0	1
Dedicator of cytokinesis protein 7	Homo sapiens	DOCK7_HUMAN	Q96N67	243 kDa	0	0	0	0	0	0	0	0
Delta-1-pyrroline-5-carboxylate synthase	Homininae	P5CS_HUMAN	P54886	87 kDa	1	0	1	2	1	0	0	0
Dermcidin	Euarchontoglires	DCD_HUMAN	P81605	11 kDa	0	0	0	0	4	0	0	0
Desmoglein-1	Homo sapiens	DSG1_HUMAN	Q02413	114 kDa	7	2	0	5	7	0	0	1
Desmoplakin	Homo sapiens	DESP_HUMAN	P15924	332 kDa	21	1	17	32	18	0	2	33
Developmentally-regulated GTP-binding protein 1	Boreoeutheria	DRG1_HUMAN	Q9Y295	41 kDa	0	1	0	0	2	0	0	2
Diaphanous 1	Homo sapiens	Q6URC4_HUMAN	Q6URC4	141 kDa	2	3	0	0	0	1	2	1
Dihydrolipoyl dehydrogenase	Homo sapiens	B4DFL1_HUMAN	B4DFL1 (+1)	49 kDa	2	2	1	2	0	0	0	0
DNA (cytosine-5)-methyltransferase 1	Homo sapiens	DNMT1_HUMAN	P26358	183 kDa	1	2	0	4	0	0	0	1
DNA mismatch repair protein Msh2	Homo sapiens	MSH2_HUMAN	P43246	105 kDa	0	0	0	0	0	0	0	0
DNA mismatch repair protein Msh6	Homo sapiens	MSH6_HUMAN	P52701	153 kDa	1	2	2	4	0	1	0	0
DNA polymerase alpha catalytic subunit	Homo sapiens	DPOLA_HUMAN	P09884	166 kDa	0	0	0	2	0	1	0	0
DNA replication licensing factor MCM3	Homininae	MCM3_HUMAN	P25205	91 kDa	1	1	0	1	0	0	0	1
DNA replication licensing factor MCM4	Homo sapiens	MCM4_HUMAN	P33991	97 kDa	2	2	2	0	3	2	0	0
DNA replication licensing factor MCM6	Homininae	MCM6_HUMAN	Q14566	93 kDa	4	0	2	0	1	0	0	0
DNA replication licensing factor MCM7	Homo sapiens	MCM7_HUMAN	P33993	81 kDa	2	2	1	0	1	0	1	0
DNA transposase THAP9	Homo sapiens	THAP9_HUMAN	Q9H5L6	103 kDa	0	0	0	0	0	0	0	2
DNA-dependent protein kinase catalytic subunit	Homo sapiens	PRKDC_HUMAN	P78527	469 kDa	1	1	0	4	0	1	0	2
DNA-directed RNA polymerase II subunit RPB1	Homo sapiens	RPB1_HUMAN	P24928	217 kDa	2	0	1	4	0	1	0	3
DNA-directed RNA polymerase III subunit RPC6	Hominoidea	RPC6_HUMAN	Q9H1D9	36 kDa	1	0	0	0	0	0	0	0
DnaJ homolog subfamily A member 1	Eutheria	DNJA1_HUMAN	P31689	45 kDa	2	0	2	2	3	0	0	0
DnaJ homolog subfamily B member 1	Hominidae	DNJB1_HUMAN	P25685 (+1)	38 kDa	8	0	2	6	5	1	4	2
DnaJ homolog subfamily C member 12	Homo sapiens	DJC12_HUMAN	Q9UKB3	23 kDa	0	0	0	0	0	0	0	0
DnaJ homolog subfamily C member 3	Homo sapiens	DNJC3_HUMAN	Q13217	58 kDa	0	1	0	0	1	0	0	0
DnaJ homolog subfamily C member 7	Hominoidea	DNJC7_HUMAN	Q99615	56 kDa	40	30	24	17	36	25	22	23
DnaJ homolog subfamily C member 9	Homo sapiens	DNJC9_HUMAN	Q8WXX5	30 kDa	3	0	0	0	2	0	0	0
Dolichol phosphate-mannose biosynthesis regulatory protein	Homo sapiens	DPM2_HUMAN	O94777	9 kDa	0	0	0	0	0	2	0	0
Double-stranded RNA-binding protein Staufen homolog 1	Homo sapiens	STAU1_HUMAN	O95793	63 kDa	3	0	3	2	2	0	0	2
Double-stranded RNA-specific adenosine deaminase	Homo sapiens	DSRAD_HUMAN	P55265	136 kDa	0	0	0	1	2	0	0	2
Drebrin 1, isoform CRA_d	Homo sapiens	B3KSQ7_HUMAN	B3KSQ7	66 kDa	3	0	0	1	0	0	0	1
Drebrin-like protein	Homo sapiens	DBNL_HUMAN	Q9UJU6	48 kDa	1	0	0	2	1	0	0	1
Dynactin subunit 1	Catarrhini	DCTN1_HUMAN	Q14203	142 kDa	0	0	0	0	1	1	0	0
Dynactin subunit 2	Homo sapiens	DCTN2_HUMAN	Q13561 (+1)	44 kDa	0	0	0	0	0	0	0	2
Dynamin-2	Homininae	DYN2_HUMAN	P50570	98 kDa	3	0	1	1	2	0	0	1
Dynein light chain 1, cytoplasmic	Amniota	DYL1_HUMAN	P63167	10 kDa	1	0	3	2	0	2	2	6
Dystonin	Homo sapiens	DYST_HUMAN	Q03001	861 kDa	0	0	2	0	0	0	0	0
E2/E3 hybrid ubiquitin-protein ligase UBE2O	Homo sapiens	UBE2O_HUMAN	Q9C0C9	141 kDa	2	2	1	2	0	0	0	1
E3 SUMO-protein ligase RanBP2	Homo sapiens	RBP2_HUMAN	P49792	358 kDa	5	3	0	5	0	0	2	7
E3 ubiquitin/ISG15 ligase TRIM25	Homo sapiens	TRI25_HUMAN	Q14258	71 kDa	0	1	0	0	0	1	1	1
E3 ubiquitin-protein ligase CHIP	Catarrhini	CHIP_HUMAN	Q9UNE7	35 kDa	2	0	0	0	0	0	0	0
E3 ubiquitin-protein ligase HECTD1	Homo sapiens	HECD1_HUMAN	Q9ULT8	289 kDa	2	0	0	1	0	1	0	0
E3 ubiquitin-protein ligase HUWE1	Homo sapiens	HUWE1_HUMAN	Q7Z6Z7	482 kDa	4	0	1	4	3	5	1	2
E3 ubiquitin-protein ligase TRIP12	Catarrhini	TRIPC_HUMAN	Q14669	220 kDa	0	1	1	4	0	1	0	0
E3 ubiquitin-protein ligase UBR4	Homo sapiens	UBR4_HUMAN	Q5T4S7	574 kDa	0	0	0	2	0	0	1	1
Early endosome antigen 1	Homo sapiens	EEA1_HUMAN	Q15075	162 kDa	7	0	0	0	1	0	0	0
EF-hand domain-containing family member B	Homo sapiens	EFHB_HUMAN	Q8N7U6	94 kDa	1	0	0	0	3	0	0	0
EIF4G1 protein	Homo sapiens	B2RU10_HUMAN	B2RU10 (+1)	176 kDa	8	10	10	13	5	5	2	16
ELAV-like protein 1	Primates	ELAV1_HUMAN	Q15717	36 kDa	2	0	1	0	3	0	0	0
Electron transfer flavoprotein subunit alpha, mitochondrial	Homo sapiens	ETFA_HUMAN	P13804	35 kDa	1	0	0	0	0	0	0	2
Elongation factor 1-alpha 1	cellular organisms	EF1A1_HUMAN	P68104	50 kDa	100	29	31	19	95	31	27	28
Elongation factor 1-gamma	Homo sapiens	EF1G_HUMAN	P26641	50 kDa	3	2	1	3	4	1	4	2
Elongation factor 2	Hominidae	EF2_HUMAN	P13639	95 kDa	14	27	13	23	15	17	11	12
Elongation factor Tu, mitochondrial	Homininae	EFTU_HUMAN	P49411	50 kDa	11	7	2	4	3	3	6	7
Emerin	Homo sapiens	EMD_HUMAN	P50402	29 kDa	2	0	0	0	2	0	0	0
Endophilin-A2	Homo sapiens	SH3G1_HUMAN	Q99961 (+1)	41 kDa	4	0	0	0	0	1	0	0
Endophilin-B1	Hominidae	SHLB1_HUMAN	Q9Y371	41 kDa	2	0	0	1	5	0	1	1
Endophilin-B2	Catarrhini	SHLB2_HUMAN	Q9NR46	44 kDa	0	0	3	3	1	0	2	2
Endoplasmic reticulum resident protein 29	Homo sapiens	ERP29_HUMAN	P30040	29 kDa	2	0	0	0	4	0	0	0
Endoplasmin	Homo sapiens	ENPL_HUMAN	P14625 (+1)	92 kDa	10	0	3	3	7	4	6	0
Enhancer of mRNA-decapping protein 4	Homo sapiens	EDC4_HUMAN	Q6P2E9	152 kDa	0	0	0	1	1	0	0	0
Ensconsin	Homo sapiens	MAP7_HUMAN	Q14244	84 kDa	3	0	2	0	4	0	2	1
Epidermal growth factor receptor	Homo sapiens	EGFR_HUMAN	P00533	134 kDa	0	0	0	0	0	0	0	0
Epididymis luminal protein 189	Homo sapiens	Q5HYB6_HUMAN	Q5HYB6	27 kDa	12	2	0	3	6	6	0	1
Epididymis luminal protein 211	Homo sapiens	V9HW77_HUMAN	V9HW77	43 kDa	0	4	0	6	0	5	2	0
Epididymis luminal protein 214	Homo sapiens	V9HW68_HUMAN	V9HW68	52 kDa	0	0	0	0	0	0	0	0
Epiplakin	Homo sapiens	EPIPL_HUMAN	P58107	556 kDa	7	2	5	9	2	5	0	8
Ethylmalonyl-CoA decarboxylase	Homininae	ECHD1_HUMAN	Q9NTX5	34 kDa	2	0	0	0	0	0	0	0
Eukaryotic initiation factor 4A-I	Boreoeutheria	IF4A1_HUMAN	P60842	46 kDa	16	5	10	17	18	8	9	15
Eukaryotic initiation factor 4A-III	Catarrhini	IF4A3_HUMAN	P38919	47 kDa	3	0	6	6	4	0	0	11
Eukaryotic translation elongation factor 1 delta (Guanine nucleotide exchange protein), isoform CRA_b	Homo sapiens	D3DWK1_HUMAN	D3DWK1	71 kDa	7	1	0	1	4	0	2	2
Eukaryotic translation initiation factor 2 subunit 1	Catarrhini	IF2A_HUMAN	P05198	36 kDa	4	0	0	3	2	1	0	2
Eukaryotic translation initiation factor 3 subunit A	Homo sapiens	EIF3A_HUMAN	Q14152	167 kDa	7	0	11	21	3	6	5	4
Eukaryotic translation initiation factor 3 subunit B	Homo sapiens	EIF3B_HUMAN	P55884	92 kDa	7	2	5	5	1	2	4	2
Eukaryotic translation initiation factor 3 subunit C-like protein	Homo sapiens	EIFCL_HUMAN	B5ME19 (+1)	105 kDa	1	0	0	1	1	0	1	1
Eukaryotic translation initiation factor 3 subunit D	Simiiformes	EIF3D_HUMAN	O15371	64 kDa	1	0	2	2	0	0	1	1
Eukaryotic translation initiation factor 3 subunit E	Eutheria	EIF3E_HUMAN	P60228	52 kDa	5	1	0	4	2	2	0	0
Eukaryotic translation initiation factor 3 subunit F	Homo sapiens	EIF3F_HUMAN	O00303	38 kDa	6	2	2	3	1	3	0	1
Eukaryotic translation initiation factor 3 subunit G	Boreoeutheria	EIF3G_HUMAN	O75821	36 kDa	0	0	1	1	1	0	0	3
Eukaryotic translation initiation factor 3 subunit H	Hominidae	EIF3H_HUMAN	O15372	40 kDa	1	0	1	4	1	0	3	2
Eukaryotic translation initiation factor 3 subunit I	Eutheria	EIF3I_HUMAN	Q13347	37 kDa	3	2	1	5	3	0	0	2
Eukaryotic translation initiation factor 3 subunit K	Catarrhini	EIF3K_HUMAN	Q9UBQ5	25 kDa	0	0	0	0	0	0	0	4
Eukaryotic translation initiation factor 3 subunit L	Catarrhini	EIF3L_HUMAN	Q9Y262	67 kDa	0	0	0	1	1	0	0	2
Eukaryotic translation initiation factor 4 gamma 2	Boreoeutheria	IF4G2_HUMAN	P78344	102 kDa	4	10	1	0	3	4	0	4
Eukaryotic translation initiation factor 4 gamma 3	Homo sapiens	IF4G3_HUMAN	O43432	177 kDa	0	5	4	4	0	0	0	4
Eukaryotic translation initiation factor 4B	Homo sapiens	IF4B_HUMAN	P23588	69 kDa	1	0	0	3	0	0	0	0
Eukaryotic translation initiation factor 4E	Catarrhini	IF4E_HUMAN	P06730	25 kDa	0	0	0	1	0	0	0	0
Eukaryotic translation initiation factor 4E transporter	Homo sapiens	4ET_HUMAN	Q9NRA8	108 kDa	0	0	0	0	3	0	0	0
Eukaryotic translation initiation factor 4E type 2	Catarrhini	IF4E2_HUMAN	O60573	28 kDa	3	0	0	6	2	0	0	0
Eukaryotic translation initiation factor 4H	Homininae	IF4H_HUMAN	Q15056	27 kDa	5	0	0	0	2	0	0	0
Eukaryotic translation initiation factor 5A-1	Tetrapoda	IF5A1_HUMAN	P63241	17 kDa	1	2	1	2	1	6	2	0
Exportin-1	Simiiformes	XPO1_HUMAN	O14980	123 kDa	0	0	0	0	0	0	0	2
Exportin-2	Boreoeutheria	XPO2_HUMAN	P55060	110 kDa	3	1	0	6	0	1	3	1
F-actin-capping protein subunit alpha-1	Homininae	CAZA1_HUMAN	P52907	33 kDa	4	0	0	2	2	0	0	0
F-actin-capping protein subunit beta	Boreoeutheria	CAPZB_HUMAN	P47756	31 kDa	2	0	0	0	0	0	0	0
Far upstream element-binding protein 1	Catarrhini	FUBP1_HUMAN	Q96AE4	68 kDa	11	0	3	5	15	0	2	6
Far upstream element-binding protein 2	Catarrhini	FUBP2_HUMAN	Q92945	73 kDa	8	12	10	12	12	6	9	11
Far upstream element-binding protein 3	Hominidae	FUBP3_HUMAN	Q96I24	62 kDa	23	19	15	11	49	26	10	13
Fatty acid synthase	Homo sapiens	FAS_HUMAN	P49327	273 kDa	55	35	27	51	30	27	13	28
Fibrous sheath-interacting protein 2	Homo sapiens	FSIP2_HUMAN	Q5CZC0	781 kDa	1	0	0	0	0	0	0	0
Filaggrin	Homo sapiens	FILA_HUMAN	P20930	435 kDa	0	0	1	0	0	0	0	3
Filaggrin-2	Homo sapiens	FILA2_HUMAN	Q5D862	248 kDa	14	0	4	3	7	2	3	3
Filamin-A	Homo sapiens	FLNA_HUMAN	P21333	281 kDa	82	28	14	38	49	21	11	18
Filamin-B	Homo sapiens	FLNB_HUMAN	O75369	278 kDa	12	6	0	10	9	3	0	0
Filamin-C	Homo sapiens	FLNC_HUMAN	Q14315	291 kDa	10	0	0	1	16	0	0	0
FK506-binding protein 15	Homo sapiens	FKB15_HUMAN	Q5T1M5	134 kDa	0	2	0	0	0	0	0	0
Flap endonuclease 1	Hominidae	FEN1_HUMAN	P39748	43 kDa	0	0	0	0	0	0	0	0
FOXL2 neighbor protein	Hominoidea	FOXNB_HUMAN	Q6ZUU3	19 kDa	1	1	0	0	0	0	0	0
Fructose-bisphosphate aldolase A	Hominoidea	ALDOA_HUMAN	P04075	39 kDa	6	5	2	8	17	3	5	5
G patch domain-containing protein 8	Homo sapiens	GPTC8_HUMAN	Q9UKJ3	164 kDa	0	0	0	0	0	0	0	0
Gamma-soluble NSF attachment protein	Simiiformes	SNAG_HUMAN	Q99747	35 kDa	0	0	0	0	0	0	0	0
General transcription factor II-I	Hominoidea	GTF2I_HUMAN	P78347 (+1)	112 kDa	0	0	4	2	1	0	2	0
Glucose-6-phosphate isomerase	Homo sapiens	G6PI_HUMAN	P06744	63 kDa	1	0	0	5	4	2	1	0
Glutamate dehydrogenase 1, mitochondrial	Hominoidea	DHE3_HUMAN	P00367	61 kDa	0	0	0	0	1	1	0	0
Glutamate-rich protein 3	Homo sapiens	ERIC3_HUMAN	Q5RHP9	168 kDa	0	0	0	0	0	2	0	0
Glutamine--tRNA ligase	Euarchontoglires	SYQ_HUMAN	P47897	88 kDa	0	0	0	2	0	0	2	1
Glutaredoxin-3	Homo sapiens	GLRX3_HUMAN	O76003	37 kDa	0	0	0	2	0	1	0	2
Glyceraldehyde-3-phosphate dehydrogenase	Catarrhini	G3P_HUMAN	P04406	36 kDa	7	8	4	14	15	16	2	2
Glycogen phosphorylase, muscle form	Catarrhini	PYGM_HUMAN	P11217	97 kDa	0	0	0	3	0	0	0	0
Golgi phosphoprotein 3	Tetrapoda	GOLP3_HUMAN	Q9H4A6	34 kDa	0	0	0	1	1	0	3	0
GRIP and coiled-coil domain-containing protein 2	Homo sapiens	GCC2_HUMAN	Q8IWJ2	196 kDa	5	0	2	3	5	0	2	3
GrpE protein homolog 1, mitochondrial	Hominidae	GRPE1_HUMAN	Q9HAV7	24 kDa	0	0	0	0	0	0	0	0
GTP-binding nuclear protein Ran	Eutheria	RAN_HUMAN	P62826	24 kDa	6	1	0	1	3	5	2	0
GTP-binding protein Di-Ras1	Simiiformes	DIRA1_HUMAN	O95057	22 kDa	0	2	0	0	0	0	0	0
GTP-binding protein SAR1a	Simiiformes	SAR1A_HUMAN	Q9NR31	22 kDa	9	0	0	4	4	4	8	4
GTP-binding protein SAR1b	Primates	SAR1B_HUMAN	Q9Y6B6	22 kDa	5	0	1	0	0	0	3	0
Guanine nucleotide-binding protein subunit beta-2-like 1	Tetrapoda	GBLP_HUMAN	P63244	35 kDa	0	0	0	2	1	0	0	0
HEAT repeat containing 5B	Homo sapiens	B9EK47_HUMAN	B9EK47 (+1)	224 kDa	0	0	1	0	0	0	0	0
Heat shock 70 kDa protein 1A/1B	cellular organisms	HSP71_HUMAN	P08107	70 kDa	63	62	38	52	102	57	47	45
Heat shock 70 kDa protein 4	Homo sapiens	HSP74_HUMAN	P34932 (+1)	94 kDa	0	4	0	3	1	0	0	0
Heat shock cognate 71 kDa protein	Tetrapoda	HSP7C_HUMAN	P11142	71 kDa	34	35	31	20	43	19	22	21
Heat shock protein 75 kDa, mitochondrial	Homo sapiens	TRAP1_HUMAN	Q12931	80 kDa	5	2	6	5	3	2	5	9
Heat shock protein HSP 90-alpha	Tetrapoda	HS90A_HUMAN	P07900	85 kDa	27	16	14	16	12	8	10	20
Heat shock protein HSP 90-beta	Homo sapiens	HS90B_HUMAN	P08238	83 kDa	31	21	12	29	18	13	22	19
Hematological and neurological expressed 1-like protein	Homo sapiens	HN1L_HUMAN	Q9H910	20 kDa	0	2	0	0	0	0	0	0
Heparin-binding protein HBp15	Homo sapiens	Q7Z4W8_HUMAN	Q7Z4W8	15 kDa	1	4	3	9	6	3	5	6
Heterogeneous nuclear ribonucleoprotein A/B	Homo sapiens	ROAA_HUMAN	Q99729	36 kDa	3	0	0	1	4	0	0	0
Heterogeneous nuclear ribonucleoprotein A0	Hominidae	ROA0_HUMAN	Q13151	31 kDa	6	0	0	3	3	0	0	0
Heterogeneous nuclear ribonucleoprotein A1	Catarrhini	ROA1_HUMAN	P09651	39 kDa	4	1	2	4	3	3	2	3
Heterogeneous nuclear ribonucleoprotein A3	Euarchontoglires	ROA3_HUMAN	P51991	40 kDa	1	1	0	2	0	0	0	2
Heterogeneous nuclear ribonucleoprotein F	Catarrhini	HNRPF_HUMAN	P52597	46 kDa	8	3	7	9	17	7	6	3
Heterogeneous nuclear ribonucleoprotein H	Boreoeutheria	HNRH1_HUMAN	P31943	49 kDa	8	2	4	11	14	5	5	2
Heterogeneous nuclear ribonucleoprotein H3	Boreoeutheria	HNRH3_HUMAN	P31942	37 kDa	2	0	0	0	1	1	0	2
Heterogeneous nuclear ribonucleoprotein K	Boreoeutheria	HNRPK_HUMAN	P61978	51 kDa	28	9	7	20	17	14	13	15
Heterogeneous nuclear ribonucleoprotein L	Catarrhini	HNRPL_HUMAN	P14866	64 kDa	1	1	0	3	1	0	0	0
Heterogeneous nuclear ribonucleoprotein M	Catarrhini	HNRPM_HUMAN	P52272	78 kDa	100	21	24	31	72	12	25	18
Heterogeneous nuclear ribonucleoprotein R	Boreoeutheria	HNRPR_HUMAN	O43390	71 kDa	2	1	1	2	3	1	0	8
Heterogeneous nuclear ribonucleoprotein U	Homininae	HNRPU_HUMAN	Q00839	91 kDa	8	5	4	4	4	3	8	14
Heterogeneous nuclear ribonucleoprotein U-like protein 1	Homo sapiens	HNRL1_HUMAN	Q9BUJ2	96 kDa	0	1	1	2	0	0	0	0
Heterogeneous nuclear ribonucleoproteins A2/B1	Boreoeutheria	ROA2_HUMAN	P22626	37 kDa	2	2	2	5	3	0	1	2
Heterogeneous nuclear ribonucleoproteins C1/C2	Simiiformes	HNRPC_HUMAN	P07910	34 kDa	3	0	1	5	1	0	0	4
High mobility group protein B1	Eutheria	HMGB1_HUMAN	P09429	25 kDa	1	0	0	3	0	0	1	0
High mobility group protein B2	Boreoeutheria	HMGB2_HUMAN	P26583 (+1)	24 kDa	4	0	0	0	0	0	0	0
Histidine triad nucleotide-binding protein 1	Homininae	HINT1_HUMAN	P49773	14 kDa	0	0	0	3	0	0	0	0
Histone acetyltransferase KAT6A	Homo sapiens	KAT6A_HUMAN	Q92794	225 kDa	3	0	0	0	0	0	0	0
Histone H1.3	Homo sapiens	H13_HUMAN	P16402	22 kDa	4	0	2	7	3	1	6	6
Histone H1x	Homo sapiens	H1X_HUMAN	Q92522	22 kDa	0	0	0	0	0	0	0	0
Histone H2A type 1-H	Amniota	H2A1H_HUMAN	Q96KK5 (+1)	14 kDa	4	1	4	8	3	2	6	2
Histone H2B	Homo sapiens	U3KQK0_HUMAN	U3KQK0	19 kDa	5	0	2	1	1	3	2	0
Histone H3.1	Eutheria	H31_HUMAN	P68431 (+3)	15 kDa	1	0	0	3	0	0	0	0
Histone H4	Eukaryota	H4_HUMAN	P62805	11 kDa	2	0	3	13	2	2	4	1
Histone-binding protein RBBP7	Euarchontoglires	RBBP7_HUMAN	Q16576	48 kDa	1	2	2	3	0	0	1	2
Homeobox protein Hox-B9	Simiiformes	HXB9_HUMAN	P17482	28 kDa	0	0	0	0	0	0	0	0
Hornerin	Homo sapiens	HORN_HUMAN	Q86YZ3	282 kDa	32	3	8	4	66	1	4	18
Host cell factor 1	Homo sapiens	HCFC1_HUMAN	P51610	209 kDa	0	0	0	1	0	0	0	3
Hsc70-interacting protein	Homininae	F10A1_HUMAN	P50502	41 kDa	5	1	6	1	3	2	5	0
Hypoxanthine-guanine phosphoribosyltransferase	Catarrhini	HPRT_HUMAN	P00492	25 kDa	0	0	0	1	0	1	0	0
Importin subunit alpha-1	Homo sapiens	IMA1_HUMAN	P52292	58 kDa	5	1	5	3	0	0	0	4
Importin subunit alpha-5	Homo sapiens	IMA5_HUMAN	P52294	60 kDa	0	0	0	0	0	0	0	0
Importin subunit beta-1	Catarrhini	IMB1_HUMAN	Q14974	97 kDa	5	2	0	6	5	4	5	6
Importin-5	Homo sapiens	IPO5_HUMAN	O00410	124 kDa	5	0	3	4	0	0	0	2
Inorganic pyrophosphatase	Homo sapiens	IPYR_HUMAN	Q15181	33 kDa	3	0	0	0	0	0	0	1
Insulin receptor substrate 4	Homo sapiens	IRS4_HUMAN	O14654	134 kDa	3	0	0	0	5	0	0	0
Insulin-like growth factor 2 mRNA-binding protein 1	Simiiformes	IF2B1_HUMAN	Q9NZI8	63 kDa	6	1	1	2	7	1	1	0
Insulin-like growth factor 2 mRNA-binding protein 2	Homininae	IF2B2_HUMAN	Q9Y6M1	66 kDa	0	0	0	0	8	0	0	0
Insulin-like growth factor 2 mRNA-binding protein 3	Homininae	IF2B3_HUMAN	O00425	64 kDa	0	0	0	0	0	1	0	2
Interferon regulatory factor 2-binding protein 1	Homininae	I2BP1_HUMAN	Q8IU81	62 kDa	2	0	0	0	0	0	0	2
Interferon regulatory factor 2-binding protein 2	Homo sapiens	I2BP2_HUMAN	Q7Z5L9	61 kDa	2	2	6	3	5	2	3	1
Interferon-induced protein with tetratricopeptide repeats 3	Homo sapiens	IFIT3_HUMAN	O14879	56 kDa	0	0	0	0	4	0	0	0
Interleukin enhancer-binding factor 2	Boreoeutheria	ILF2_HUMAN	Q12905	43 kDa	2	0	4	4	6	2	4	4
Isocitrate dehydrogenase [NAD] subunit alpha, mitochondrial	Homo sapiens	IDH3A_HUMAN	P50213	40 kDa	5	0	0	2	4	0	0	0
Junction plakoglobin	Hominidae	PLAK_HUMAN	P14923	82 kDa	4	0	2	4	1	1	0	4
Keratin 13	Homo sapiens	A1A4E9_HUMAN	A1A4E9	50 kDa	0	0	0	0	22	0	7	0
Keratin 77	Homo sapiens	Q0IIN1_HUMAN	Q0IIN1	62 kDa	19	0	21	34	22	13	19	0
Keratin, type I cuticular Ha1	Homo sapiens	K1H1_HUMAN	Q15323	47 kDa	0	0	0	0	0	6	0	4
Keratin, type I cuticular Ha6	Homo sapiens	KRT36_HUMAN	O76013	52 kDa	0	0	0	0	0	6	0	0
Keratin, type I cytoskeletal 10	Homo sapiens	K1C10_HUMAN	P13645	59 kDa	109	69	105	144	142	90	115	133
Keratin, type I cytoskeletal 14	Homo sapiens	K1C14_HUMAN	P02533	52 kDa	39	20	30	41	43	18	27	44
Keratin, type I cytoskeletal 16	Homo sapiens	K1C16_HUMAN	P08779	51 kDa	28	12	0	22	39	15	15	30
Keratin, type I cytoskeletal 17	Homo sapiens	K1C17_HUMAN	Q04695	48 kDa	0	0	0	0	20	4	0	0
Keratin, type I cytoskeletal 18	Homininae	K1C18_HUMAN	P05783	48 kDa	13	2	10	12	15	4	10	17
Keratin, type I cytoskeletal 19	Homo sapiens	K1C19_HUMAN	P08727	44 kDa	15	9	18	21	18	14	18	23
Keratin, type I cytoskeletal 9	Homo sapiens	K1C9_HUMAN	P35527	62 kDa	116	70	129	106	206	52	75	135
Keratin, type II cuticular Hb6	Catarrhini	KRT86_HUMAN	O43790	53 kDa	1	0	3	0	0	5	0	4
Keratin, type II cytoskeletal 1	Homo sapiens	K2C1_HUMAN	P04264	66 kDa	175	105	164	172	282	119	137	202
Keratin, type II cytoskeletal 2 epidermal	Homo sapiens	K22E_HUMAN	P35908	65 kDa	116	51	96	149	133	70	74	108
Keratin, type II cytoskeletal 4	Homo sapiens	K2C4_HUMAN	P19013	57 kDa	0	0	0	0	0	0	8	0
Keratin, type II cytoskeletal 5	Homo sapiens	K2C5_HUMAN	P13647	62 kDa	58	33	36	66	73	31	39	65
Keratin, type II cytoskeletal 6A	Homo sapiens	K2C6A_HUMAN	P02538	60 kDa	42	35	30	61	77	27	38	47
Keratin, type II cytoskeletal 73	Homo sapiens	K2C73_HUMAN	Q86Y46	59 kDa	0	0	14	0	13	6	0	18
Keratin, type II cytoskeletal 8	Homo sapiens	K2C8_HUMAN	P05787	54 kDa	54	26	35	72	53	35	30	46
Keratin-associated protein 4-3	Homo sapiens	KRA43_HUMAN	Q9BYR4	21 kDa	0	0	0	0	0	1	0	2
Keratinocyte proline-rich protein	Homo sapiens	KPRP_HUMAN	Q5T749	64 kDa	8	0	0	4	0	0	1	4
KH domain-containing, RNA-binding, signal transduction-associated protein 1	Boreoeutheria	KHDR1_HUMAN	Q07666	48 kDa	2	0	2	3	0	1	4	3
Kinesin light chain 2	Homo sapiens	KLC2_HUMAN	Q9H0B6	69 kDa	0	0	0	0	0	0	0	2
Kinesin-1 heavy chain	Homo sapiens	KINH_HUMAN	P33176	110 kDa	4	0	2	3	0	0	1	8
Lambda-chain (AA -20 to 215)	Homo sapiens	A2NUT2_HUMAN	A2NUT2 (+2)	25 kDa	0	0	0	0	1	0	0	0
Lamina-associated polypeptide 2, isoform alpha	Homo sapiens	LAP2A_HUMAN	P42166	75 kDa	5	2	0	2	2	2	0	2
L-aminoadipate-semialdehyde dehydrogenase-phosphopantetheinyl transferase	Homininae	ADPPT_HUMAN	Q9NRN7	36 kDa	2	0	0	0	0	0	0	0
La-related protein 4B	Homo sapiens	LAR4B_HUMAN	Q92615	81 kDa	5	0	0	0	1	0	0	0
Large proline-rich protein BAG6	Homo sapiens	BAG6_HUMAN	P46379	119 kDa	0	0	0	1	1	0	2	2
Leucine rich repeat containing 24	Homo sapiens	G3V1D8_HUMAN	G3V1D8 (+1)	55 kDa	0	0	2	0	0	0	0	1
Leucine-rich PPR motif-containing protein, mitochondrial	Homo sapiens	LPPRC_HUMAN	P42704	158 kDa	0	1	0	0	0	2	1	0
Leucine-rich repeat-containing protein 59	Homininae	LRC59_HUMAN	Q96AG4	35 kDa	0	0	0	0	0	0	0	0
Leukocyte receptor cluster member 1	Homo sapiens	LENG1_HUMAN	Q96BZ8	31 kDa	0	0	0	0	1	0	0	0
L-lactate dehydrogenase A chain	Homo sapiens	LDHA_HUMAN	P00338	37 kDa	2	0	0	3	4	3	0	0
L-lactate dehydrogenase B chain	Catarrhini	LDHB_HUMAN	P07195	37 kDa	7	2	2	5	9	4	0	0
Low-density lipoprotein receptor-related protein 2	Homo sapiens	LRP2_HUMAN	P98164	522 kDa	0	0	0	0	1	0	1	3
Lupus La protein	Homininae	LA_HUMAN	P05455	47 kDa	0	0	1	3	0	0	2	0
Lysine-specific demethylase 3B	Homo sapiens	KDM3B_HUMAN	Q7LBC6	192 kDa	0	0	4	1	1	1	1	5
MAD1 mitotic arrest deficient-like 1 (Yeast)	Homo sapiens	A4D218_HUMAN	A4D218	92 kDa	2	0	0	1	0	0	0	1
Malate dehydrogenase, cytoplasmic	Homo sapiens	MDHC_HUMAN	P40925	36 kDa	0	0	0	2	0	2	0	0
Malate dehydrogenase, mitochondrial	Homo sapiens	MDHM_HUMAN	P40926 (+1)	36 kDa	0	3	0	0	1	3	1	0
Mannose-1-phosphate guanyltransferase alpha	Homininae	GMPPA_HUMAN	Q96IJ6	46 kDa	2	0	2	0	0	0	0	0
MAP kinase-activating death domain protein	Homo sapiens	MADD_HUMAN	Q8WXG6	183 kDa	0	0	0	0	0	0	0	0
Matrin-3	Homo sapiens	MATR3_HUMAN	P43243	95 kDa	36	17	10	8	35	9	8	9
MAU2 chromatid cohesion factor homolog	Boreoeutheria	SCC4_HUMAN	Q9Y6X3	69 kDa	0	0	0	0	0	0	0	0
Melanoma-associated antigen E2	Homo sapiens	MAGE2_HUMAN	Q8TD90	60 kDa	0	0	1	2	1	2	0	1
Methionine--tRNA ligase, cytoplasmic	Homo sapiens	SYMC_HUMAN	P56192	101 kDa	0	0	1	0	0	0	3	0
Methyl-CpG-binding domain protein 3	Homininae	MBD3_HUMAN	O95983	33 kDa	0	0	0	1	1	0	0	0
Methyl-CpG-binding domain protein 4	Homo sapiens	MBD4_HUMAN	O95243	66 kDa	0	0	2	0	0	0	1	0
Microfibrillar-associated protein 1	Boreoeutheria	MFAP1_HUMAN	P55081	52 kDa	1	0	0	1	0	0	0	0
Microtubule-actin cross-linking factor 1, isoforms 1/2/3/5	Homo sapiens	MACF1_HUMAN	Q9UPN3	838 kDa	0	0	0	0	0	1	0	0
Microtubule-associated protein 1B	Homininae	MAP1B_HUMAN	P46821	271 kDa	5	3	0	3	1	2	0	1
Microtubule-associated protein 4	Homo sapiens	MAP4_HUMAN	P27816	121 kDa	0	3	0	2	0	3	0	0
Microtubule-associated protein RP/EB family member 1	Homininae	MARE1_HUMAN	Q15691	30 kDa	0	0	0	2	2	0	0	0
Midasin	Homo sapiens	MDN1_HUMAN	Q9NU22	633 kDa	0	1	0	4	0	0	0	0
Mismatch repair endonuclease PMS2	Homininae	PMS2_HUMAN	P54278	96 kDa	0	0	0	0	0	0	1	0
Mitochondrial fission 1 protein	Catarrhini	FIS1_HUMAN	Q9Y3D6	17 kDa	3	0	0	0	0	0	0	0
Mitochondrial import inner membrane translocase subunit TIM44	Homo sapiens	TIM44_HUMAN	O43615	51 kDa	1	0	3	1	3	0	4	9
Mitotic checkpoint protein BUB3	Boreoeutheria	BUB3_HUMAN	O43684	37 kDa	1	1	0	2	3	0	1	1
MOB kinase activator 1B	Amniota	MOB1B_HUMAN	Q7L9L4 (+1)	25 kDa	0	0	0	0	0	0	0	0
Moesin	Catarrhini	MOES_HUMAN	P26038	68 kDa	1	1	1	0	2	0	0	0
mRNA export factor	Catarrhini	RAE1L_HUMAN	P78406	41 kDa	3	3	2	1	3	0	1	3
Mth938 domain-containing protein	Catarrhini	AAMDC_HUMAN	Q9H7C9	13 kDa	0	0	0	0	0	0	0	2
Multifunctional protein ADE2	Homo sapiens	PUR6_HUMAN	P22234	47 kDa	7	1	0	0	2	0	0	5
Myosin light polypeptide 6	Boreoeutheria	MYL6_HUMAN	P60660	17 kDa	1	0	1	9	1	0	1	2
Myosin regulatory light chain 12A	Hominidae	ML12A_HUMAN	P19105	20 kDa	0	0	0	0	0	0	3	0
Myosin-10	Homininae	MYH10_HUMAN	P35580	229 kDa	36	0	13	18	18	3	5	14
Myosin-14	Homo sapiens	MYH14_HUMAN	Q7Z406	228 kDa	5	0	2	0	7	0	0	0
Myosin-9	Homo sapiens	MYH9_HUMAN	P35579	227 kDa	54	1	22	61	27	0	9	32
NADH dehydrogenase [ubiquinone] iron-sulfur protein 3, mitochondrial	Homo sapiens	NDUS3_HUMAN	O75489	30 kDa	0	0	0	0	1	0	0	0
N-alpha-acetyltransferase 10	Catarrhini	NAA10_HUMAN	P41227	26 kDa	1	0	0	0	0	0	0	0
Nascent polypeptide-associated complex subunit alpha, muscle-specific form	Homo sapiens	NACAM_HUMAN	E9PAV3	205 kDa	8	1	0	2	5	3	0	5
Neuroblast differentiation-associated protein AHNAK	Homo sapiens	AHNK_HUMAN	Q09666	629 kDa	18	1	1	7	10	0	1	12
Neurofibromin	Homo sapiens	NF1_HUMAN	P21359	319 kDa	0	0	0	0	0	0	0	0
NF90b	Homo sapiens	F4ZW65_HUMAN	F4ZW65	76 kDa	1	0	0	0	0	0	0	1
NFAT activation molecule 1	Homo sapiens	NFAM1_HUMAN	Q8NET5	30 kDa	0	1	0	0	0	0	0	2
NHP2-like protein 1	Eutheria	NH2L1_HUMAN	P55769	14 kDa	0	0	0	4	0	0	0	1
Nicotinamide phosphoribosyltransferase	Homininae	NAMPT_HUMAN	P43490	56 kDa	1	0	0	1	1	1	0	2
Nitric oxide synthase, inducible	Homo sapiens	NOS2_HUMAN	P35228	131 kDa	1	0	0	0	0	0	0	0
Non-POU domain-containing octamer-binding protein	Simiiformes	NONO_HUMAN	Q15233	54 kDa	29	29	20	26	26	15	20	17
Non-specific lipid-transfer protein	Homo sapiens	NLTP_HUMAN	P22307	59 kDa	4	0	2	1	1	0	1	4
NSFL1 cofactor p47	Catarrhini	NSF1C_HUMAN	Q9UNZ2	41 kDa	1	0	0	2	3	0	0	1
N-terminal kinase-like protein	Homo sapiens	NTKL_HUMAN	Q96KG9	90 kDa	0	0	0	0	0	0	1	0
Nuclear autoantigenic sperm protein	Homo sapiens	NASP_HUMAN	P49321	85 kDa	0	0	0	2	0	3	0	4
Nuclear fragile X mental retardation-interacting protein 2	Homo sapiens	NUFP2_HUMAN	Q7Z417	76 kDa	2	0	1	4	6	1	0	3
Nuclear migration protein nudC	Homo sapiens	NUDC_HUMAN	Q9Y266	38 kDa	1	0	0	5	3	2	2	3
Nuclear mitotic apparatus protein 1	Homo sapiens	NUMA1_HUMAN	Q14980	238 kDa	20	2	3	8	13	1	0	4
Nuclear pore complex protein Nup107	Homo sapiens	NU107_HUMAN	P57740	106 kDa	0	0	1	0	0	0	0	0
Nuclear pore complex protein Nup133	Homo sapiens	NU133_HUMAN	Q8WUM0	129 kDa	1	0	1	1	1	0	0	0
Nuclear pore complex protein Nup153	Homo sapiens	NU153_HUMAN	P49790	154 kDa	2	0	1	6	6	0	0	5
Nuclear pore complex protein Nup155	Homo sapiens	NU155_HUMAN	O75694	155 kDa	4	4	2	6	0	3	2	2
Nuclear pore complex protein Nup160	Homo sapiens	NU160_HUMAN	Q12769	162 kDa	0	2	0	0	2	0	0	0
Nuclear pore complex protein Nup205	Homo sapiens	NU205_HUMAN	Q92621	228 kDa	0	2	2	6	0	0	0	1
Nuclear pore complex protein Nup214	Homo sapiens	NU214_HUMAN	P35658	214 kDa	17	15	6	6	6	10	6	16
Nuclear pore complex protein Nup88	Homo sapiens	NUP88_HUMAN	Q99567	84 kDa	2	1	0	0	1	0	1	0
Nuclear pore complex protein Nup93	Homo sapiens	NUP93_HUMAN	Q8N1F7	93 kDa	0	0	0	0	3	0	0	0
Nuclear pore complex protein Nup98-Nup96	Homo sapiens	NUP98_HUMAN	P52948	198 kDa	2	3	0	1	3	0	0	1
Nuclear protein localization protein 4 homolog	Homo sapiens	NPL4_HUMAN	Q8TAT6	68 kDa	0	0	0	0	5	0	0	0
Nuclear receptor subfamily 2 group F member 6	Homo sapiens	NR2F6_HUMAN	P10588	43 kDa	0	0	1	0	1	0	1	2
Nuclease-sensitive element-binding protein 1	Boreoeutheria	YBOX1_HUMAN	P67809	36 kDa	5	0	5	5	3	0	4	4
Nucleolar protein 56	Homo sapiens	NOP56_HUMAN	O00567	66 kDa	2	0	0	0	2	0	0	0
Nucleolar RNA helicase 2	Homo sapiens	DDX21_HUMAN	Q9NR30	87 kDa	1	0	2	7	2	0	3	5
Nucleolin	Homo sapiens	NUCL_HUMAN	P19338	77 kDa	10	0	3	7	7	4	9	10
Nucleolysin TIA-1 isoform p40	Homininae	TIA1_HUMAN	P31483	43 kDa	4	2	0	1	2	0	0	0
Nucleophosmin	Homininae	NPM_HUMAN	P06748	33 kDa	9	5	2	11	7	5	9	5
Nucleoporin NUP53	Hominoidea	NUP53_HUMAN	Q8NFH5	35 kDa	6	4	4	6	7	2	3	3
Nucleoprotein TPR	Homo sapiens	TPR_HUMAN	P12270	267 kDa	22	5	8	10	17	5	0	15
Nucleoside diphosphate kinase B	Homo sapiens	NDKB_HUMAN	P22392	17 kDa	0	3	0	6	2	4	0	0
Nucleosome assembly protein 1-like 1	Homininae	NP1L1_HUMAN	P55209	45 kDa	3	2	0	3	1	1	0	0
Nucleosome assembly protein 1-like 4	Homo sapiens	NP1L4_HUMAN	Q99733	43 kDa	2	1	0	2	3	0	1	0
Obg-like ATPase 1	Boreoeutheria	OLA1_HUMAN	Q9NTK5	45 kDa	0	0	0	0	1	0	0	0
Oxidation resistance protein 1	Homo sapiens	OXR1_HUMAN	Q8N573	98 kDa	0	0	0	0	0	0	0	1
Pachytene checkpoint protein 2 homolog	Homo sapiens	PCH2_HUMAN	Q15645	49 kDa	1	0	3	2	0	0	0	0
Palmitoyl-protein thioesterase 1	Homo sapiens	PPT1_HUMAN	P50897	34 kDa	4	0	0	1	0	0	0	0
Paraspeckle component 1	Homininae	PSPC1_HUMAN	Q8WXF1	59 kDa	1	0	0	0	3	0	0	4
PDZ domain-containing protein GIPC1	Homo sapiens	GIPC1_HUMAN	O14908	36 kDa	3	0	0	0	0	0	0	0
Peptidyl-prolyl cis-trans isomerase A	Catarrhini	PPIA_HUMAN	P62937	18 kDa	1	2	0	7	1	1	0	0
Peptidyl-prolyl cis-trans isomerase B	Catarrhini	PPIB_HUMAN	P23284	24 kDa	2	4	3	0	0	1	2	0
Peptidyl-prolyl cis-trans isomerase FKBP3	Homininae	FKBP3_HUMAN	Q00688	25 kDa	5	0	1	0	5	0	0	2
Peptidyl-prolyl cis-trans isomerase FKBP4	Homo sapiens	FKBP4_HUMAN	Q02790	52 kDa	0	3	2	8	5	3	3	10
Peroxiredoxin-1	Homininae	PRDX1_HUMAN	Q06830	22 kDa	3	3	3	8	8	3	3	2
Peroxiredoxin-2	Catarrhini	PRDX2_HUMAN	P32119	22 kDa	7	1	0	0	3	2	1	0
Peroxiredoxin-6	Homininae	PRDX6_HUMAN	P30041	25 kDa	1	0	0	1	2	0	0	0
Peroxisome proliferator activated receptor interacting complex protein	Homo sapiens	E1NZA1_HUMAN	E1NZA1	293 kDa	6	3	18	21	2	5	6	14
PERQ amino acid-rich with GYF domain-containing protein 2	Homo sapiens	PERQ2_HUMAN	Q6Y7W6	150 kDa	12	6	14	22	7	2	16	8
PEST proteolytic signal-containing nuclear protein	Homo sapiens	PCNP_HUMAN	Q8WW12	19 kDa	2	2	3	2	0	1	0	0
PGAM1 protein	Homo sapiens	Q6FHK8_HUMAN	Q6FHK8	29 kDa	0	5	0	3	3	1	0	0
PHD finger protein 3	Homo sapiens	PHF3_HUMAN	Q92576	229 kDa	0	0	0	2	0	0	0	3
Phenylalanine--tRNA ligase alpha subunit	Homo sapiens	SYFA_HUMAN	Q9Y285	58 kDa	14	3	0	3	8	4	2	7
Phenylalanine--tRNA ligase beta subunit	Homo sapiens	SYFB_HUMAN	Q9NSD9	66 kDa	2	0	0	1	1	0	0	0
Phosphatidylinositol 4-phosphate 3-kinase C2 domain-containing subunit alpha	Homo sapiens	P3C2A_HUMAN	O00443	191 kDa	0	1	0	0	0	0	0	0
Phosphatidylinositol-binding clathrin assembly protein	Homo sapiens	PICAL_HUMAN	Q13492	71 kDa	4	1	0	0	2	0	1	4
Phosphoglycerate kinase 1	Simiiformes	PGK1_HUMAN	P00558	45 kDa	0	2	0	8	3	1	0	0
Phosphoribosylformylglycinamidine synthase (FGAR amidotransferase), isoform CRA_b	Homo sapiens	A8K8N7_HUMAN	A8K8N7 (+1)	145 kDa	0	9	1	0	0	8	0	1
PIH1 domain-containing protein 1	Homo sapiens	PIHD1_HUMAN	Q9NWS0	32 kDa	1	0	0	0	0	0	0	0
Plasminogen activator inhibitor 1 RNA-binding protein	Catarrhini	PAIRB_HUMAN	Q8NC51	45 kDa	11	7	4	10	17	3	2	10
Plastin-3	Simiiformes	PLST_HUMAN	P13797	71 kDa	4	0	0	0	3	3	0	3
Platelet-activating factor acetylhydrolase IB subunit gamma	Homininae	PA1B3_HUMAN	Q15102	26 kDa	4	0	0	0	3	0	1	1
Plectin	Homo sapiens	PLEC_HUMAN	Q15149	532 kDa	2	0	0	3	0	1	0	1
Poly [ADP-ribose] polymerase 1	Homo sapiens	PARP1_HUMAN	P09874	113 kDa	7	2	3	3	4	3	1	7
Poly(rC)-binding protein 1	Boreoeutheria	PCBP1_HUMAN	Q15365	37 kDa	4	6	9	8	6	5	5	6
Poly(rC)-binding protein 2	Theria	PCBP2_HUMAN	Q15366	39 kDa	4	3	4	7	5	0	3	9
Poly(U)-binding-splicing factor PUF60	Catarrhini	PUF60_HUMAN	Q9UHX1	60 kDa	0	0	1	0	1	2	0	1
Polyadenylate-binding protein 1	Eutheria	PABP1_HUMAN	P11940	71 kDa	6	2	5	10	5	2	1	8
Polyadenylate-binding protein 4	Catarrhini	PABP4_HUMAN	Q13310 (+1)	71 kDa	0	0	3	4	4	0	0	1
Polyglutamine-binding protein 1	Homininae	PQBP1_HUMAN	O60828	30 kDa	0	0	1	0	0	1	0	0
Polymerase delta-interacting protein 3	Homo sapiens	PDIP3_HUMAN	Q9BY77	46 kDa	7	5	6	3	4	2	1	11
Polypyrimidine tract binding protein 1, isoform CRA_b	Homo sapiens	A6NLN1_HUMAN	A6NLN1 (+1)	57 kDa	18	10	7	6	12	4	7	6
Prefoldin subunit 1	Homo sapiens	PFD1_HUMAN	O60925	14 kDa	0	0	0	0	1	0	0	0
Prelamin-A/C	Homininae	LMNA_HUMAN	P02545	74 kDa	2	0	2	0	1	0	0	0
Pre-mRNA 3'-end-processing factor FIP1	Simiiformes	FIP1_HUMAN	Q6UN15	67 kDa	2	0	1	1	1	0	0	1
Pre-mRNA-processing factor 19	Euarchontoglires	PRP19_HUMAN	Q9UMS4	55 kDa	1	0	0	3	1	0	0	4
Pre-mRNA-processing factor 40 homolog A	Homo sapiens	PR40A_HUMAN	O75400	109 kDa	6	2	3	0	4	0	0	6
Pre-mRNA-processing-splicing factor 8	Eutheria	PRP8_HUMAN	Q6P2Q9	274 kDa	3	2	1	7	0	0	0	3
Probable ATP-dependent RNA helicase DDX17	Catarrhini	DDX17_HUMAN	Q92841	80 kDa	6	3	3	7	7	0	3	2
Probable ATP-dependent RNA helicase DDX46	Homininae	DDX46_HUMAN	Q7L014	117 kDa	1	0	1	1	0	0	0	0
Probable ATP-dependent RNA helicase DDX5	Boreoeutheria	DDX5_HUMAN	P17844	69 kDa	10	7	6	11	10	1	3	5
Probable ATP-dependent RNA helicase DDX52	Homo sapiens	DDX52_HUMAN	Q9Y2R4	68 kDa	1	0	0	0	0	0	0	0
Probable ATP-dependent RNA helicase DDX6	Catarrhini	DDX6_HUMAN	P26196	54 kDa	2	0	0	0	2	0	1	1
Probable ubiquitin carboxyl-terminal hydrolase FAF-X	Homo sapiens	USP9X_HUMAN	Q93008	292 kDa	2	4	1	6	0	0	0	0
Profilin-1	Catarrhini	PROF1_HUMAN	P07737	15 kDa	1	3	0	7	3	7	1	1
Programmed cell death 6-interacting protein	Homo sapiens	PDC6I_HUMAN	Q8WUM4	96 kDa	0	0	0	1	0	0	0	0
Programmed cell death protein 5	Catarrhini	PDCD5_HUMAN	O14737	14 kDa	11	0	12	11	6	7	8	12
Proliferating cell nuclear antigen	Primates	PCNA_HUMAN	P12004	29 kDa	3	1	0	2	0	0	0	0
Proliferation-associated protein 2G4	Simiiformes	PA2G4_HUMAN	Q9UQ80	44 kDa	1	0	0	3	0	0	0	0
Prolyl 4-hydroxylase subunit alpha-1	Catarrhini	P4HA1_HUMAN	P13674	61 kDa	0	0	0	2	3	0	0	2
Proteasomal ubiquitin receptor ADRM1	Homininae	ADRM1_HUMAN	Q16186	42 kDa	2	0	2	1	2	0	0	2
Proteasome (Prosome, macropain) 26S subunit, non-ATPase, 8	Homo sapiens	Q5U0B3_HUMAN	Q5U0B3	30 kDa	1	0	0	0	2	0	2	0
Proteasome activator complex subunit 1	Hominidae	PSME1_HUMAN	Q06323	29 kDa	7	0	0	1	5	0	1	0
Proteasome activator complex subunit 3	Eutheria	PSME3_HUMAN	P61289	30 kDa	2	2	1	5	2	2	2	3
Proteasome inhibitor PI31 subunit	Homo sapiens	PSMF1_HUMAN	Q92530	30 kDa	0	0	0	0	2	0	0	2
Proteasome subunit alpha type-1	Boreoeutheria	PSA1_HUMAN	P25786	30 kDa	3	0	0	0	1	0	0	0
Proteasome subunit alpha type-4	Boreoeutheria	PSA4_HUMAN	P25789	29 kDa	0	0	0	1	0	0	0	0
Proteasome subunit alpha type-5	Eutheria	PSA5_HUMAN	P28066	26 kDa	2	0	0	0	1	0	0	0
Proteasome subunit alpha type-6	Eutheria	PSA6_HUMAN	P60900	27 kDa	2	0	0	0	2	0	0	0
Proteasome subunit alpha type-7	Homo sapiens	PSA7_HUMAN	O14818	28 kDa	0	2	0	0	0	2	0	0
Proteasome subunit beta type-4	Homininae	PSB4_HUMAN	P28070	29 kDa	1	0	0	0	0	0	0	0
Protein AF1q	Homininae	AF1Q_HUMAN	Q13015	10 kDa	0	1	2	4	0	0	4	2
Protein C10	Hominoidea	C10_HUMAN	Q99622	13 kDa	3	0	0	1	3	0	1	0
Protein deglycase DJ-1	Catarrhini	PARK7_HUMAN	Q99497	20 kDa	0	3	0	1	2	3	1	0
Protein disulfide-isomerase	Homo sapiens	PDIA1_HUMAN	P07237	57 kDa	3	6	2	2	2	3	1	0
Protein disulfide-isomerase A3	Hominidae	PDIA3_HUMAN	P30101	57 kDa	0	3	0	4	1	0	0	0
Protein disulfide-isomerase A4	Homo sapiens	PDIA4_HUMAN	P13667	73 kDa	0	0	0	0	2	1	2	0
Protein disulfide-isomerase A6	Homo sapiens	PDIA6_HUMAN	Q15084	48 kDa	4	0	2	2	0	0	1	1
Protein enabled homolog	Homo sapiens	ENAH_HUMAN	Q8N8S7	67 kDa	1	0	1	1	2	0	0	2
Protein FAM114A2	Homo sapiens	F1142_HUMAN	Q9NRY5	55 kDa	2	0	0	0	3	0	0	0
Protein FAM192A	Homo sapiens	F192A_HUMAN	Q9GZU8	29 kDa	3	0	0	0	0	0	0	0
Protein FAM195B	Hominoidea	F195B_HUMAN	C9JLW8	11 kDa	0	0	0	1	0	0	0	0
Protein flightless-1 homolog	Homo sapiens	FLII_HUMAN	Q13045	145 kDa	0	2	0	0	0	1	0	0
Protein FRG1	Homininae	FRG1_HUMAN	Q14331	29 kDa	7	0	0	1	4	0	2	0
Protein LSM12 homolog	Eutheria	LSM12_HUMAN	Q3MHD2	22 kDa	2	0	0	0	2	0	0	0
Protein LSM14 homolog A	Homininae	LS14A_HUMAN	Q8ND56	51 kDa	1	2	1	0	1	1	0	3
Protein LTV1 homolog	Hominidae	LTV1_HUMAN	Q96GA3	55 kDa	2	1	3	3	7	2	1	0
Protein Mis18-beta	Homo sapiens	MS18B_HUMAN	O43482	25 kDa	2	1	0	0	1	0	2	0
Protein NipSnap homolog 2	Catarrhini	NIPS2_HUMAN	O75323	34 kDa	4	0	0	0	0	0	0	1
Protein PBDC1	Homininae	PBDC1_HUMAN	Q9BVG4	26 kDa	2	1	0	0	1	0	0	0
Protein phosphatase 1G	Homininae	PPM1G_HUMAN	O15355	59 kDa	0	0	1	2	2	0	0	1
Protein PML	Homo sapiens	PML_HUMAN	P29590	98 kDa	1	0	1	1	2	0	0	1
Protein PRRC2A	Homo sapiens	PRC2A_HUMAN	P48634	229 kDa	1	4	0	1	2	3	0	3
Protein PRRC2B	Homo sapiens	PRC2B_HUMAN	Q5JSZ5	243 kDa	9	5	5	2	13	0	1	0
Protein PRRC2C	Homo sapiens	PRC2C_HUMAN	Q9Y520	317 kDa	6	7	3	9	7	2	1	10
Protein RPL36A-HNRNPH2	Homo sapiens	H7BZ11_HUMAN	H7BZ11 (+1)	14 kDa	2	0	2	1	2	0	1	0
Protein S100-A11	Hominoidea	S10AB_HUMAN	P31949	12 kDa	0	0	0	0	2	0	0	0
Protein SDE2 homolog	Homo sapiens	SDE2_HUMAN	Q6IQ49	50 kDa	2	0	1	1	0	0	0	1
Protein SEC13 homolog	Homo sapiens	SEC13_HUMAN	P55735	36 kDa	0	0	0	1	2	0	2	0
Protein SET	Homininae	SET_HUMAN	Q01105	33 kDa	2	2	0	1	3	0	2	4
Protein SON	Homo sapiens	SON_HUMAN	P18583	264 kDa	3	2	0	2	2	3	0	0
Protein TFG	Homininae	TFG_HUMAN	Q92734	43 kDa	0	0	2	0	0	0	2	0
Protein transport protein Sec16A	Homo sapiens	SC16A_HUMAN	O15027	234 kDa	2	1	0	0	2	0	0	1
Protein-L-isoaspartate O-methyltransferase	Homo sapiens	H7BY58_HUMAN	H7BY58 (+1)	30 kDa	0	0	0	0	0	1	0	0
Pumilio homolog 1	Catarrhini	PUM1_HUMAN	Q14671	126 kDa	3	0	0	1	2	0	1	0
Purine nucleoside phosphorylase	Homo sapiens	PNPH_HUMAN	P00491	32 kDa	0	0	0	0	0	0	0	0
Putative pre-mRNA-splicing factor ATP-dependent RNA helicase DHX15	Homininae	DHX15_HUMAN	O43143	91 kDa	3	1	0	0	2	1	0	2
Putative RNA-binding protein Luc7-like 2	Simiiformes	LC7L2_HUMAN	Q9Y383	47 kDa	3	1	0	8	4	0	2	4
Pyridoxal-dependent decarboxylase domain-containing protein 1	Homo sapiens	PDXD1_HUMAN	Q6P996	87 kDa	3	0	0	1	3	0	0	2
Pyruvate dehydrogenase E1 component subunit beta, mitochondrial	Catarrhini	ODPB_HUMAN	P11177	39 kDa	0	0	0	0	0	0	0	0
Pyruvate kinase PKM	Homininae	KPYM_HUMAN	P14618	58 kDa	12	11	6	15	24	15	10	4
Rab GDP dissociation inhibitor beta	Hominoidea	GDIB_HUMAN	P50395	51 kDa	0	2	0	0	1	1	0	0
Rab3 GTPase-activating protein non-catalytic subunit	Homo sapiens	RBGPR_HUMAN	Q9H2M9	156 kDa	1	1	0	1	0	1	0	0
Ran GTPase-activating protein 1	Homo sapiens	RAGP1_HUMAN	P46060	64 kDa	1	2	6	1	8	2	3	2
Ras GTPase-activating protein-binding protein 1	Homo sapiens	G3BP1_HUMAN	Q13283 (+1)	52 kDa	10	6	1	1	2	0	0	3
Ras GTPase-activating protein-binding protein 2	Euarchontoglires	G3BP2_HUMAN	Q9UN86	54 kDa	1	1	2	2	2	0	1	1
Ras GTPase-activating-like protein IQGAP1	Homo sapiens	IQGA1_HUMAN	P46940	189 kDa	18	1	2	4	9	2	0	1
Ras suppressor protein 1	Homo sapiens	RSU1_HUMAN	Q15404	32 kDa	0	0	0	0	0	0	0	0
Ras-related protein Rab-40C	Catarrhini	RB40C_HUMAN	Q96S21	31 kDa	0	0	0	0	0	0	0	0
Ras-related protein Rab-5C	Catarrhini	RAB5C_HUMAN	P51148	23 kDa	3	0	0	0	1	0	0	0
Regulation of nuclear pre-mRNA domain-containing protein 1A	Boreoeutheria	RPR1A_HUMAN	Q96P16	36 kDa	2	0	0	0	0	0	0	0
Regulation of nuclear pre-mRNA domain-containing protein 1B	Boreoeutheria	RPR1B_HUMAN	Q9NQG5	37 kDa	3	0	0	0	3	0	0	1
Regulation of nuclear pre-mRNA domain-containing protein 2	Homo sapiens	RPRD2_HUMAN	Q5VT52	156 kDa	3	0	0	2	1	0	0	1
Regulator of G-protein signaling 10	Homo sapiens	RGS10_HUMAN	O43665	20 kDa	1	0	0	0	1	2	0	2
Regulator of nonsense transcripts 1	Catarrhini	RENT1_HUMAN	Q92900	124 kDa	3	2	1	2	3	3	3	1
Replication protein A 32 kDa subunit	Catarrhini	RFA2_HUMAN	P15927	29 kDa	4	0	0	0	0	0	0	0
Replication protein A 70 kDa DNA-binding subunit	Homo sapiens	RFA1_HUMAN	P27694	68 kDa	0	3	2	3	1	0	0	3
Reticulocalbin-1	Homininae	RCN1_HUMAN	Q15293	39 kDa	7	1	2	7	2	1	7	4
Reticulocalbin-2	Hominoidea	RCN2_HUMAN	Q14257	37 kDa	2	0	1	2	1	0	2	0
Retinoblastoma-like protein 1	Homo sapiens	RBL1_HUMAN	P28749	121 kDa	0	13	0	0	0	9	0	0
Rho GDP-dissociation inhibitor 1	Catarrhini	GDIR1_HUMAN	P52565	23 kDa	1	1	0	1	1	0	1	0
Rho guanine nucleotide exchange factor 2	Homo sapiens	ARHG2_HUMAN	Q92974	112 kDa	0	0	2	0	3	1	0	7
Rho-associated protein kinase 2	Homo sapiens	ROCK2_HUMAN	O75116	161 kDa	1	0	0	1	1	1	0	0
Ribokinase	Homo sapiens	RBSK_HUMAN	Q9H477	34 kDa	0	0	0	0	0	0	0	0
Ribonucleoprotein PTB-binding 1	Homo sapiens	RAVR1_HUMAN	Q8IY67	64 kDa	3	10	9	7	4	5	2	12
Ribonucleoside-diphosphate reductase large subunit	Homo sapiens	RIR1_HUMAN	P23921	90 kDa	0	0	2	0	0	0	1	3
Ribonucleoside-diphosphate reductase subunit M2	Homo sapiens	RIR2_HUMAN	P31350	45 kDa	1	0	0	4	2	0	2	6
Ribose-phosphate pyrophosphokinase 1	Eutheria	PRPS1_HUMAN	P60891	35 kDa	1	0	0	1	2	1	0	1
Ribosome maturation protein SBDS	Catarrhini	SBDS_HUMAN	Q9Y3A5	29 kDa	4	0	0	0	1	2	0	0
RNA binding protein fox-1 homolog 2	Hominidae	RFOX2_HUMAN	O43251	41 kDa	2	1	0	3	1	0	0	2
RNA-binding motif protein, X chromosome	Boreoeutheria	RBMX_HUMAN	P38159	42 kDa	0	0	0	0	2	0	0	1
RNA-binding protein 10	Homininae	RBM10_HUMAN	P98175	104 kDa	1	0	0	2	0	0	0	0
RNA-binding protein 12	Homininae	RBM12_HUMAN	Q9NTZ6	97 kDa	0	0	1	1	1	0	0	2
RNA-binding protein 14	Euarchontoglires	RBM14_HUMAN	Q96PK6	69 kDa	19	10	11	3	13	13	9	3
RNA-binding protein 25	Homininae	RBM25_HUMAN	P49756	100 kDa	2	0	0	2	4	0	2	7
RNA-binding protein 33	Homo sapiens	RBM33_HUMAN	Q96EV2	130 kDa	0	0	0	2	0	0	0	0
RNA-binding protein 39	Eutheria	RBM39_HUMAN	Q14498	59 kDa	0	2	1	2	0	1	1	0
RNA-binding protein 4	Catarrhini	RBM4_HUMAN	Q9BWF3	40 kDa	5	0	0	4	1	0	0	2
RNA-binding protein EWS	Homo sapiens	EWS_HUMAN	Q01844	68 kDa	0	5	1	2	5	0	2	4
RNA-binding protein FUS	Homo sapiens	FUS_HUMAN	P35637 (+1)	53 kDa	1	0	0	0	0	0	0	2
RPL14 protein	Homo sapiens	Q6IPH7_HUMAN	Q6IPH7	24 kDa	0	0	0	0	2	0	0	0
RPLP1 protein	Homo sapiens	Q6FG99_HUMAN	Q6FG99	12 kDa	6	0	0	2	4	3	2	3
rRNA 2'-O-methyltransferase fibrillarin	Homininae	FBRL_HUMAN	P22087	34 kDa	0	0	0	0	0	0	0	2
RuvB-like 1	Boreoeutheria	RUVB1_HUMAN	Q9Y265	50 kDa	3	4	1	3	0	0	2	4
RuvB-like 2	Simiiformes	RUVB2_HUMAN	Q9Y230	51 kDa	1	0	0	1	2	0	0	2
SAFB-like transcription modulator	Homininae	SLTM_HUMAN	Q9NWH9	117 kDa	0	0	1	0	0	0	0	0
SAP domain-containing ribonucleoprotein	Catarrhini	SARNP_HUMAN	P82979	24 kDa	5	1	0	2	6	1	0	2
Scaffold attachment factor B1	Homo sapiens	SAFB1_HUMAN	Q15424	103 kDa	0	0	0	0	0	0	0	0
SCY1-like protein 2	Catarrhini	SCYL2_HUMAN	Q6P3W7	104 kDa	3	0	0	0	3	0	0	1
SEC23-interacting protein	Homo sapiens	S23IP_HUMAN	Q9Y6Y8	111 kDa	0	0	0	0	0	0	0	1
Septin-2	Catarrhini	SEPT2_HUMAN	Q15019	41 kDa	3	0	0	1	1	1	0	1
Septin-7	Boreoeutheria	SEPT7_HUMAN	Q16181	51 kDa	4	0	1	0	0	0	0	1
Septin-9	Homo sapiens	SEPT9_HUMAN	Q9UHD8	65 kDa	0	1	0	0	0	0	0	1
Serine/arginine repetitive matrix protein 2	Catarrhini	SRRM2_HUMAN	Q9UQ35	300 kDa	9	4	3	3	12	0	0	5
Serine/arginine-rich splicing factor 1	Eutheria	SRSF1_HUMAN	Q07955	28 kDa	0	0	0	1	2	0	0	0
Serine/arginine-rich splicing factor 7	Boreoeutheria	SRSF7_HUMAN	Q16629	27 kDa	0	0	0	2	0	0	2	0
Serine/threonine-protein phosphatase PGAM5, mitochondrial	Homininae	PGAM5_HUMAN	Q96HS1	32 kDa	1	0	0	0	0	0	0	0
Serine/threonine-protein phosphatase PP1-alpha catalytic subunit	Boreoeutheria	PP1A_HUMAN	P62136	38 kDa	0	0	0	0	0	0	0	0
Serpin H1	Homininae	SERPH_HUMAN	P50454	46 kDa	2	2	3	0	2	5	1	1
Serrate RNA effector molecule homolog	Homo sapiens	SRRT_HUMAN	Q9BXP5	101 kDa	4	0	0	0	0	0	0	4
Serum albumin	Bos taurus	ALBU_BOVIN	P02769	69 kDa	7	6	0	7	5	1	1	3
Serum albumin	Homo sapiens	ALBU_HUMAN	P02768	69 kDa	3	0	0	14	0	0	4	1
Short transient receptor potential channel 7	Hominidae	TRPC7_HUMAN	Q9HCX4	100 kDa	3	0	0	0	5	0	0	1
Signal recognition particle 54 kDa protein	Mammalia	SRP54_HUMAN	P61011	56 kDa	4	1	4	1	3	2	2	3
Signal recognition particle subunit SRP68	Homo sapiens	SRP68_HUMAN	Q9UHB9	71 kDa	1	1	3	1	4	0	1	2
Signal recognition particle subunit SRP72	Homininae	SRP72_HUMAN	O76094	75 kDa	5	2	1	0	3	2	0	5
Small glutamine-rich tetratricopeptide repeat-containing protein alpha	Homininae	SGTA_HUMAN	O43765	34 kDa	5	0	2	0	3	0	1	2
Small glutamine-rich tetratricopeptide repeat-containing protein beta	Homo sapiens	SGTB_HUMAN	Q96EQ0	33 kDa	3	0	0	0	0	0	0	0
Small kinetochore-associated protein	Catarrhini	SKAP_HUMAN	Q9Y448	35 kDa	2	0	0	0	0	0	0	0
Small nuclear ribonucleoprotein E	Amniota	RUXE_HUMAN	P62304	11 kDa	2	0	1	1	0	2	1	4
Small nuclear ribonucleoprotein F	Tetrapoda	RUXF_HUMAN	P62306	10 kDa	1	2	2	7	2	6	2	3
Small nuclear ribonucleoprotein G	Eutheria	RUXG_HUMAN	P62308	8 kDa	0	0	0	1	2	2	0	2
Small nuclear ribonucleoprotein Sm D1	Sarcopterygii	SMD1_HUMAN	P62314	13 kDa	1	0	2	2	0	0	0	1
Small nuclear ribonucleoprotein Sm D2	Euteleostomi	SMD2_HUMAN	P62316	14 kDa	2	0	0	1	0	0	0	1
Small nuclear ribonucleoprotein-associated protein	Homo sapiens	Q9UIS4_HUMAN	Q9UIS4	27 kDa	4	2	0	0	3	0	0	2
Small proline-rich protein 2D	Homininae	SPR2D_HUMAN	P22532	8 kDa	0	0	0	0	1	0	0	0
S-methyl-5'-thioadenosine phosphorylase	Catarrhini	MTAP_HUMAN	Q13126	31 kDa	0	0	0	0	0	0	0	0
Sorting nexin	Homo sapiens	B2RAU5_HUMAN	B2RAU5 (+1)	67 kDa	0	0	0	3	0	0	0	0
Sorting nexin 12	Eutheria	Q3SYF1_HUMAN	Q3SYF1 (+1)	19 kDa	0	0	0	0	0	0	0	0
Spectrin alpha chain, non-erythrocytic 1	Homo sapiens	SPTN1_HUMAN	Q13813	285 kDa	18	12	8	7	16	4	4	7
Spectrin beta chain, non-erythrocytic 1	Homininae	SPTB2_HUMAN	Q01082	275 kDa	24	8	9	17	15	5	6	16
Sperm-associated antigen 7	Catarrhini	SPAG7_HUMAN	O75391	26 kDa	2	0	0	0	0	0	0	0
Spliceosome RNA helicase DDX39B	Amniota	DX39B_HUMAN	Q13838	49 kDa	0	1	1	6	2	0	0	5
Splicing factor 1	Boreoeutheria	SF01_HUMAN	Q15637	68 kDa	9	10	7	3	7	2	1	4
Splicing factor 3A subunit 1	Homininae	SF3A1_HUMAN	Q15459	89 kDa	2	0	0	0	4	1	1	1
Splicing factor 3A subunit 3	Simiiformes	SF3A3_HUMAN	Q12874	59 kDa	1	0	0	0	0	0	0	3
Splicing factor 3B subunit 1	Eutheria	SF3B1_HUMAN	O75533	146 kDa	0	1	0	4	2	6	2	4
Splicing factor 3B subunit 2	Homininae	SF3B2_HUMAN	Q13435	100 kDa	1	0	0	1	1	0	2	2
Splicing factor 3B subunit 3	Boreoeutheria	SF3B3_HUMAN	Q15393	136 kDa	1	0	3	3	1	0	1	0
Splicing factor 45	Catarrhini	SPF45_HUMAN	Q96I25	45 kDa	4	0	3	2	0	0	0	2
Splicing factor, proline- and glutamine-rich	Catarrhini	SFPQ_HUMAN	P23246	76 kDa	18	25	20	20	17	9	17	11
Src substrate cortactin	Homo sapiens	SRC8_HUMAN	Q14247	62 kDa	3	0	0	3	1	1	0	0
Stabilin-2	Homo sapiens	STAB2_HUMAN	Q8WWQ8	277 kDa	3	0	0	0	1	1	0	0
Stathmin	Amniota	STMN1_HUMAN	P16949	17 kDa	1	2	3	5	4	0	2	0
STE20-like serine/threonine-protein kinase	Homo sapiens	SLK_HUMAN	Q9H2G2	143 kDa	1	1	0	0	0	0	0	0
Sterile alpha motif domain-containing protein 9	Homo sapiens	SAMD9_HUMAN	Q5K651	184 kDa	0	0	0	0	2	0	0	0
Stress-70 protein, mitochondrial	Homo sapiens	GRP75_HUMAN	P38646 (+1)	74 kDa	5	2	7	6	2	2	4	4
Stress-induced-phosphoprotein 1	Homininae	STIP1_HUMAN	P31948	63 kDa	3	2	0	5	3	0	0	1
Structural maintenance of chromosomes 3	Homo sapiens	Q86VX4_HUMAN	Q86VX4 (+1)	142 kDa	0	5	1	0	0	1	0	1
Structural maintenance of chromosomes flexible hinge domain-containing protein 1	Hominidae	SMHD1_HUMAN	A6NHR9	226 kDa	3	1	0	3	0	0	0	1
Structural maintenance of chromosomes protein	Homo sapiens	G8JLG1_HUMAN	G8JLG1 (+1)	141 kDa	0	1	0	0	0	3	1	0
Structural maintenance of chromosomes protein 4	Catarrhini	SMC4_HUMAN	Q9NTJ3	147 kDa	0	4	0	2	0	0	0	0
Sulfotransferase 1A1	Homo sapiens	ST1A1_HUMAN	P50225	34 kDa	0	0	0	2	3	0	2	0
Superoxide dismutase [Cu-Zn]	Homininae	SODC_HUMAN	P00441	16 kDa	0	0	0	3	0	0	0	0
Suprabasin	Homo sapiens	SBSN_HUMAN	Q6UWP8	61 kDa	6	0	0	0	1	0	0	0
Survival motor neuron protein	Homo sapiens	SMN_HUMAN	Q16637	32 kDa	4	0	0	0	3	0	0	0
Survival of motor neuron-related-splicing factor 30	Homo sapiens	SPF30_HUMAN	O75940	27 kDa	3	0	0	0	0	0	0	0
Synapse-associated protein 1	Homo sapiens	SYAP1_HUMAN	Q96A49	40 kDa	33	3	19	11	13	11	10	14
Synaptosomal-associated protein 29	Homo sapiens	SNP29_HUMAN	O95721	29 kDa	7	0	2	0	3	0	0	0
Talin-1	Homo sapiens	TLN1_HUMAN	Q9Y490	270 kDa	35	10	19	32	13	10	6	28
TAR DNA-binding protein 43	Hominidae	TADBP_HUMAN	Q13148	45 kDa	32	10	11	18	27	9	5	15
Tau-tubulin kinase	Homo sapiens	Q8IWY7_HUMAN	Q8IWY7	182 kDa	0	0	1	0	7	0	2	0
TBC1 domain family, member 9B (With GRAM domain)	Homo sapiens	A1L3A9_HUMAN	A1L3A9 (+2)	139 kDa	0	0	0	0	0	0	0	0
T-complex protein 1 subunit alpha	Simiiformes	TCPA_HUMAN	P17987	60 kDa	6	6	9	10	6	3	11	7
T-complex protein 1 subunit beta	Catarrhini	TCPB_HUMAN	P78371	57 kDa	24	28	26	28	19	20	29	24
T-complex protein 1 subunit delta	Simiiformes	TCPD_HUMAN	P50991	58 kDa	7	6	12	11	6	1	6	6
T-complex protein 1 subunit epsilon	Catarrhini	TCPE_HUMAN	P48643	60 kDa	7	2	2	7	4	2	4	6
T-complex protein 1 subunit eta	Homininae	TCPH_HUMAN	Q99832	59 kDa	8	12	18	10	3	13	16	6
T-complex protein 1 subunit gamma	Euarchontoglires	TCPG_HUMAN	P49368	61 kDa	9	11	10	8	6	5	13	9
T-complex protein 1 subunit theta	Hominidae	TCPQ_HUMAN	P50990	60 kDa	21	7	20	17	10	6	13	18
T-complex protein 1 subunit zeta	Hominoidea	TCPZ_HUMAN	P40227	58 kDa	6	8	11	18	7	3	9	10
Telomere-associated protein RIF1	Homo sapiens	RIF1_HUMAN	Q5UIP0	274 kDa	0	0	0	3	0	0	0	0
Tenascin-X	Homo sapiens	TENX_HUMAN	P22105	464 kDa	1	0	0	2	0	0	0	0
Testin	Hominidae	TES_HUMAN	Q9UGI8	48 kDa	1	0	1	0	0	0	0	0
Thioredoxin	Hominoidea	THIO_HUMAN	P10599	12 kDa	0	1	0	3	0	4	0	0
THO complex subunit 4	Homo sapiens	THOC4_HUMAN	Q86V81	27 kDa	2	0	0	0	2	1	0	5
Thyroid receptor-interacting protein 11	Homo sapiens	TRIPB_HUMAN	Q15643	228 kDa	10	0	0	0	5	2	1	1
Titin, isoform CRA_a	Homo sapiens	D3DPG0_HUMAN	D3DPG0	3881 kDa	1	2	0	0	1	1	0	1
TPR and ankyrin repeat-containing protein 1	Homo sapiens	TRNK1_HUMAN	O15050	336 kDa	0	0	0	0	0	0	2	0
Transcription and mRNA export factor ENY2	Boreoeutheria	ENY2_HUMAN	Q9NPA8	12 kDa	0	0	2	2	0	0	0	3
Transcription elongation factor B polypeptide 1	Euteleostomi	ELOC_HUMAN	Q15369	12 kDa	0	0	2	0	0	0	0	3
Transcription elongation factor SPT6	Homo sapiens	SPT6H_HUMAN	Q7KZ85	199 kDa	6	2	2	1	5	1	0	3
Transcription elongation regulator 1	Homininae	TCRG1_HUMAN	O14776	124 kDa	0	0	0	0	1	0	0	0
Transcription factor BTF3	Homininae	BTF3_HUMAN	P20290	22 kDa	1	2	0	0	2	0	0	0
Transcription factor BTF3 homolog 4	Mammalia	BT3L4_HUMAN	Q96K17	17 kDa	3	0	0	0	0	0	0	0
Transcription initiation factor TFIID subunit 9B	Hominidae	TAF9B_HUMAN	Q9HBM6	28 kDa	0	0	0	0	0	0	0	0
Transcription intermediary factor 1-beta	Homininae	TIF1B_HUMAN	Q13263	89 kDa	9	6	2	11	7	6	7	11
Transcriptional regulator	Homo sapiens	Q6IEH8_HUMAN	Q6IEH8 (+1)	316 kDa	0	0	0	0	1	0	0	1
Transcriptional repressor protein YY1	Catarrhini	TYY1_HUMAN	P25490	45 kDa	0	0	0	0	0	0	0	2
Transformation-related protein 14	Homo sapiens	Q597H1_HUMAN	Q597H1 (+1)	43 kDa	0	0	0	5	1	0	2	2
Transgelin-2	Catarrhini	TAGL2_HUMAN	P37802	22 kDa	5	0	0	5	7	3	0	0
Transient receptor potential cation channel subfamily M member 7	root	TRPM7_HUMAN	Q96QT4	213 kDa	5	2	2	3	2	0	3	3
Transitional endoplasmic reticulum ATPase	Euarchontoglires	TERA_HUMAN	P55072	89 kDa	0	3	0	2	4	2	0	0
Transketolase	Homo sapiens	TKT_HUMAN	P29401	68 kDa	0	7	0	2	4	3	0	0
Transportin-1	Catarrhini	TNPO1_HUMAN	Q92973	102 kDa	2	0	0	3	0	0	0	1
Treacle protein	Homo sapiens	TCOF_HUMAN	Q13428	152 kDa	16	4	9	9	11	2	0	14
Triosephosphate isomerase	Homininae	TPIS_HUMAN	P60174	31 kDa	1	7	0	6	2	8	0	0
tRNA-splicing ligase RtcB homolog	Boreoeutheria	RTCB_HUMAN	Q9Y3I0	55 kDa	0	0	0	1	0	0	0	2
Tropomyosin 1 (Alpha), isoform CRA_m	Homo sapiens	H7BYY1_HUMAN	H7BYY1	29 kDa	11	0	0	0	2	0	0	0
Tropomyosin alpha-4 chain	Boreoeutheria	TPM4_HUMAN	P67936	29 kDa	8	0	0	2	2	0	0	2
Trypsin-1	Homo sapiens	TRY1_HUMAN	P07477	27 kDa	2	6	5	4	1	11	3	2
Tryptase gamma	Homo sapiens	TRYG1_HUMAN	Q9NRR2	34 kDa	2	0	1	1	3	2	0	1
Tryptophan--tRNA ligase, cytoplasmic	Hominidae	SYWC_HUMAN	P23381	53 kDa	1	0	0	0	3	2	0	0
Tubulin alpha-1B chain	Euteleostomi	TBA1B_HUMAN	P68363	50 kDa	49	27	23	32	44	21	24	30
Tubulin beta chain	Amniota	TBB5_HUMAN	P07437	50 kDa	80	12	34	48	80	24	34	40
Tubulin beta-2A chain	Mammalia	TBB2A_HUMAN	Q13885	50 kDa	58	8	28	42	63	16	28	36
Tubulin beta-3 chain	Amniota	TBB3_HUMAN	Q13509	50 kDa	43	8	0	0	54	11	0	0
Tubulin beta-4B chain	Metazoa	TBB4B_HUMAN	P68371	50 kDa	69	15	28	50	65	22	38	39
Tubulin beta-6 chain	Catarrhini	TBB6_HUMAN	Q9BUF5	50 kDa	24	4	0	20	25	0	0	0
Tubulin-folding cofactor B	Homininae	TBCB_HUMAN	Q99426	27 kDa	3	0	0	3	0	0	0	2
Tubulin-specific chaperone A	Homininae	TBCA_HUMAN	O75347	13 kDa	0	0	0	4	0	0	3	0
Tumor protein D54	Homo sapiens	TPD54_HUMAN	O43399	22 kDa	0	1	0	0	0	0	0	0
U1 small nuclear ribonucleoprotein A	Homo sapiens	SNRPA_HUMAN	P09012	31 kDa	3	0	0	2	3	0	0	2
U2 small nuclear ribonucleoprotein A'	Boreoeutheria	RU2A_HUMAN	P09661	28 kDa	3	0	0	0	2	0	0	0
U2 small nuclear ribonucleoprotein B''	Hominoidea	RU2B_HUMAN	P08579	25 kDa	5	0	2	2	4	0	0	0
U2 snRNP-associated SURP motif-containing protein	Boreoeutheria	SR140_HUMAN	O15042	118 kDa	3	2	1	1	4	0	0	0
U3 small nucleolar RNA-associated protein 14 homolog A	Homo sapiens	UT14A_HUMAN	Q9BVJ6	88 kDa	4	0	0	0	1	0	0	0
U4/U6 small nuclear ribonucleoprotein Prp31	Simiiformes	PRP31_HUMAN	Q8WWY3	55 kDa	1	0	0	1	0	0	0	0
U4/U6.U5 tri-snRNP-associated protein 1	Homo sapiens	SNUT1_HUMAN	O43290	90 kDa	0	0	5	0	1	0	2	3
U5 small nuclear ribonucleoprotein 200 kDa helicase	Hominidae	U520_HUMAN	O75643	245 kDa	15	3	10	6	8	5	2	12
Ubiquitin carboxyl-terminal hydrolase 5	Homininae	UBP5_HUMAN	P45974	96 kDa	1	0	1	0	0	0	1	0
Ubiquitin carboxyl-terminal hydrolase 7	Homo sapiens	UBP7_HUMAN	Q93009	128 kDa	0	0	0	1	1	0	0	3
Ubiquitin fusion degradation protein 1 homolog	Boreoeutheria	UFD1_HUMAN	Q92890	35 kDa	3	0	0	1	2	0	0	0
Ubiquitin thioesterase OTUB1	Boreoeutheria	OTUB1_HUMAN	Q96FW1	31 kDa	4	0	0	1	1	0	0	0
Ubiquitin-60S ribosomal protein L40	Tetrapoda	RL40_HUMAN	P62987	15 kDa	3	12	6	14	5	11	5	4
Ubiquitin-associated protein 2-like	Homo sapiens	UBP2L_HUMAN	Q14157	115 kDa	3	1	6	3	13	5	5	2
Ubiquitin-conjugating enzyme E2 N	Amniota	UBE2N_HUMAN	P61088	17 kDa	2	1	0	2	0	0	3	3
Ubiquitin-conjugating enzyme E2 S	Homo sapiens	UBE2S_HUMAN	Q16763	24 kDa	2	0	0	1	2	0	0	3
Ubiquitin-like modifier-activating enzyme 1	Homo sapiens	UBA1_HUMAN	P22314	118 kDa	12	10	3	8	13	8	5	9
UDP-glucose 6-dehydrogenase	Simiiformes	UGDH_HUMAN	O60701	55 kDa	0	0	0	0	4	0	0	0
UDP-glucose:glycoprotein glucosyltransferase 1	Homo sapiens	UGGG1_HUMAN	Q9NYU2	177 kDa	0	0	0	1	0	0	1	0
UHRF1-binding protein 1	Homo sapiens	URFB1_HUMAN	Q6BDS2	159 kDa	0	0	0	0	2	0	0	0
UV excision repair protein RAD23 homolog B	Catarrhini	RD23B_HUMAN	P54727	43 kDa	5	0	0	0	0	0	0	0
Vacuolar protein sorting-associated protein 37B	Homininae	VP37B_HUMAN	Q9H9H4	31 kDa	4	0	0	0	0	0	0	0
Vigilin	Homo sapiens	VIGLN_HUMAN	Q00341	141 kDa	1	12	2	6	6	5	3	3
Vimentin	Homininae	VIME_HUMAN	P08670	54 kDa	62	31	43	24	47	28	30	36
Vinculin	Homininae	VINC_HUMAN	P18206	124 kDa	6	3	0	1	4	0	0	0
WD repeat-containing protein 41	Homo sapiens	WDR41_HUMAN	Q9HAD4	52 kDa	4	0	2	1	0	3	0	5
WNK lysine deficient protein kinase 1, isoform CRA_b	Homo sapiens	D3DUP1_HUMAN	D3DUP1 (+2)	251 kDa	4	0	1	0	1	0	0	0
WW domain-binding protein 11	Homo sapiens	WBP11_HUMAN	Q9Y2W2	70 kDa	0	0	0	0	1	0	0	0
X-ray repair cross-complementing protein 5	Homo sapiens	XRCC5_HUMAN	P13010	83 kDa	19	9	5	6	7	3	2	5
X-ray repair cross-complementing protein 6	Homininae	XRCC6_HUMAN	P12956	70 kDa	12	10	3	3	5	1	2	10
YLP motif-containing protein 1	Homo sapiens	YLPM1_HUMAN	P49750	220 kDa	5	2	3	1	0	1	0	0
YTH domain-containing family protein 2	Catarrhini	YTHD2_HUMAN	Q9Y5A9	62 kDa	7	3	6	9	8	5	9	9
YTH domain-containing family protein 3	Catarrhini	YTHD3_HUMAN	Q7Z739	64 kDa	7	3	6	3	6	2	9	6
Zinc finger CCCH domain-containing protein 15	Homo sapiens	ZC3HF_HUMAN	Q8WU90	49 kDa	0	1	0	1	2	0	0	3
Zinc finger CCCH-type antiviral protein 1	Homo sapiens	ZCCHV_HUMAN	Q7Z2W4	101 kDa	3	0	0	0	2	0	2	1
Zinc finger CCCH-type with G patch domain-containing protein	Homo sapiens	ZGPAT_HUMAN	Q8N5A5 (+2)	57 kDa	0	0	0	3	0	0	0	3
Zinc finger E-box binding homeobox 2	Homo sapiens	A0JP08_HUMAN	A0JP08 (+1)	136 kDa	2	0	0	0	0	0	0	0
Zinc finger protein 598	Homo sapiens	ZN598_HUMAN	Q86UK7	99 kDa	0	0	1	2	0	0	1	4
Zinc finger protein 638	Homo sapiens	ZN638_HUMAN	Q14966	221 kDa	0	0	0	1	0	0	0	0
Zinc finger RNA binding protein	Homo sapiens	B2RNR6_HUMAN	B2RNR6 (+1)	117 kDa	4	2	4	2	3	0	0	1
Zyxin	Homo sapiens	ZYX_HUMAN	Q15942	61 kDa	3	0	0	0	2	0	0	2
